# Supplementary material for: LINE-1 hypomethylation is associated with poor outcomes in locoregionally advanced oropharyngeal cancer
Source: Clin Epigenetics. 2022 Dec 12;14:171. doi: 10.1186/s13148-022-01386-5 (PMC9743592; doi:10.1186/s13148-022-01386-5)
Supplement: Supplementary file 3 — Additional file 3: Table S3. List of differentially methylated CpG identified comparing relapsed vs not relapsed patients [file 13148_2022_1386_MOESM3_ESM.xlsx]

## Sheet: Diff_beta_MEth_5vs5
Supplementary Table 3. List of differentially methylated CpG identified comparing Relapsed vs Not Relapsed patients.
CpG	p-value	Relapsed_AVG_signal	Not_Relapsed_AVG_signal	deltaBeta	CHR	MAPINFO	Gene	feature	cgi
cg16818286	0.000470911	0.229305	0.749582	-0.520276	3	189561098	TP63	Body	opensea
cg04146573	1.4076e-05	0.170768	0.67809	-0.507322	11	69970618	ANO1	Body	opensea
cg24138433	3.60026e-06	0.125273	0.630922	-0.50565	11	69925268	ANO1	Body	shore
cg19356515	0.000388164	0.264582	0.756031	-0.491449	11	108408950	EXPH5	Body	opensea
cg07839926	4.87294e-06	0.320053	0.80868	-0.488627	10	121771388		IGR	island
cg02305135	0.0019068	0.119813	0.60694	-0.487127	2	85361485	TCF7L1	Body	island
cg17601941	0.000193016	0.28575	0.771487	-0.485736	19	5889756		IGR	shelf
cg09282598	0.000105266	0.284606	0.767935	-0.48333	8	126568688		IGR	opensea
cg27422759	0.000698298	0.338931	0.820571	-0.48164	11	69970464	ANO1	Body	opensea
cg13254240	0.000378114	0.208862	0.683483	-0.474621	1	33225975	KIAA1522	Body	opensea
cg22934925	0.000474175	0.247996	0.713196	-0.465199	22	50058579		IGR	opensea
cg08334034	0.00601431	0.33615	0.801258	-0.465108	15	93615039	RGMA	Body	shore
cg27521071	0.00024279	0.377546	0.83995	-0.462404	3	177158751	LINC00578	TSS1500	opensea
cg15513530	0.000401444	0.285073	0.745513	-0.46044	6	169563081		IGR	opensea
cg21006277	0.000114362	0.355607	0.815848	-0.460241	22	42829824	NFAM1	TSS1500	opensea
cg09976142	1.41173e-05	0.162637	0.622458	-0.459821	9	130955436	CIZ1	5'UTR	island
cg11847702	0.00182484	0.193914	0.649435	-0.455521	11	69192623		IGR	opensea
cg14404992	0.000279384	0.226244	0.680784	-0.45454	16	10672543	EMP2	5'UTR	shore
cg21889282	4.46522e-05	0.217199	0.670348	-0.453148	3	192852809		IGR	opensea
cg25422780	0.00301416	0.363753	0.816792	-0.453039	2	3353193	TSSC1	Body	opensea
cg09341795	0.000131558	0.267417	0.71985	-0.452432	8	116850741		IGR	opensea
cg11199014	0.00131104	0.423528	0.875895	-0.452367	19	39798563	LRFN1	Body	island
cg15226102	0.000349363	0.269171	0.72152	-0.452349	11	69469719		IGR	shore
cg22549797	0.000173878	0.322516	0.774789	-0.452272	16	57406395	CX3CL1	5'UTR	opensea
cg04549315	7.46754e-05	0.257813	0.709367	-0.451555	10	73726158	CHST3	5'UTR	shore
cg20108693	0.000636585	0.414913	0.866461	-0.451548	8	143823809	SLURP1	5'UTR	shelf
cg00931874	0.000510619	0.32185	0.771906	-0.450057	13	113274535		IGR	opensea
cg11916065	5.84942e-05	0.339987	0.789469	-0.449482	8	124001402		IGR	opensea
cg13155609	0.0010787	0.328541	0.777052	-0.44851	10	27235260		IGR	opensea
cg20343827	0.000282683	0.385531	0.83385	-0.448319	13	107869769	FAM155A	Body	opensea
cg02676406	0.000376867	0.203686	0.650416	-0.44673	14	51863257		IGR	opensea
cg07418682	0.000220556	0.3658	0.812224	-0.446424	2	122660793		IGR	opensea
cg00940435	0.000470497	0.315904	0.762144	-0.44624	7	70080038	AUTS2	Body	opensea
cg21683105	3.79245e-05	0.329367	0.774498	-0.445131	1	228494821	OBSCN	Body	opensea
cg14764203	0.0139115	0.410358	0.854635	-0.444276	19	4575969		IGR	opensea
cg23415219	0.000523382	0.373678	0.81697	-0.443292	6	1099770	LOC285768	Body	opensea
cg19228034	0.00123619	0.227354	0.670273	-0.442919	7	92672812		IGR	island
cg13471720	0.00314811	0.422689	0.864189	-0.4415	20	60383004	CDH4	Body	opensea
cg23193613	0.00032171	0.312932	0.75348	-0.440549	8	144267725		IGR	island
cg10811426	0.0023232	0.344887	0.78542	-0.440533	1	234667461		IGR	opensea
cg20817363	0.000672904	0.391694	0.83191	-0.440215	8	143560651	BAI1	Body	shore
cg10168544	0.00046935	0.348632	0.787898	-0.439267	1	1010769	RNF223	TSS1500	shore
cg14206236	3.2505e-05	0.238384	0.677582	-0.439198	16	1146280	C1QTNF8	TSS200	shelf
cg14017242	0.00188849	0.359712	0.798523	-0.438811	8	74332550	STAU2-AS1	Body	opensea
cg05382021	4.7642e-05	0.379294	0.818012	-0.438718	14	23640996	SLC7A8	Body	opensea
cg07881032	0.000134025	0.199546	0.637135	-0.437589	9	102059051		IGR	island
cg17263474	0.000763203	0.290149	0.727702	-0.437553	3	184369830		IGR	opensea
cg00422909	0.000254574	0.385071	0.822296	-0.437224	2	113994578	PAX8-AS1	Body	shore
cg02250877	0.000442624	0.336292	0.773459	-0.437167	6	139909393		IGR	opensea
cg09697724	0.000204869	0.30631	0.742939	-0.436629	7	44265514	CAMK2B	Body	opensea
cg03991547	0.000440017	0.384048	0.819661	-0.435613	13	112815119		IGR	shelf
cg16429748	0.000698512	0.304368	0.739483	-0.435115	14	72170517	SIPA1L1	Body	opensea
cg22497856	0.000204599	0.410205	0.844061	-0.433856	17	79096582	AATK	Body	island
cg26320504	0.000276354	0.269414	0.702624	-0.43321	7	157809385	PTPRN2	Body	opensea
cg24410305	0.002404	0.358611	0.791722	-0.433112	11	28899715		IGR	opensea
cg20816757	0.000342076	0.278545	0.711247	-0.432702	16	57406293	CX3CL1	TSS200	opensea
cg05066153	0.00255546	0.298427	0.731013	-0.432586	3	193523346		IGR	opensea
cg11467141	0.00248009	0.305791	0.7381	-0.432308	2	132348705		IGR	island
cg20752847	0.00051172	0.253714	0.685613	-0.431899	12	124248044	DNAH10	Body	shore
cg21828507	0.000613918	0.352111	0.783645	-0.431533	5	17695836		IGR	opensea
cg17591188	0.00862526	0.353493	0.784924	-0.431431	5	539530		IGR	shelf
cg26389938	0.00287812	0.303617	0.734203	-0.430586	8	123695455	LINC01151	Body	opensea
cg19738924	0.000671616	0.393548	0.824076	-0.430528	18	24126072	KCTD1	5'UTR	shore
cg23613199	0.000132897	0.385227	0.815274	-0.430047	19	33362060	SLC7A9	TSS1500	opensea
cg02001060	0.00730385	0.39316	0.82312	-0.42996	11	108408962	EXPH5	Body	opensea
cg00621247	0.00260754	0.290602	0.719767	-0.429164	5	1949277		IGR	shore
cg10066043	0.00150905	0.327622	0.756624	-0.429002	7	158118570	PTPRN2	Body	opensea
cg24361808	0.00018701	0.270937	0.699825	-0.428888	22	46477834		IGR	shelf
cg17050941	0.0043231	0.322092	0.750135	-0.428043	2	6072933	LOC150622	Body	opensea
cg00336204	0.000195269	0.380906	0.808533	-0.427627	12	6933544	GPR162	Body	island
cg02011706	0.00149606	0.414514	0.841952	-0.427437	16	891283		IGR	shelf
cg12361338	0.00737253	0.410709	0.838008	-0.427299	6	166247968		IGR	opensea
cg19112664	5.5751e-05	0.255176	0.682267	-0.427091	17	79275482		IGR	opensea
cg17634479	0.00153931	0.398656	0.82556	-0.426904	6	52369442	TRAM2	Body	opensea
cg23425071	0.000948335	0.364833	0.791543	-0.42671	17	77866822		IGR	opensea
cg16453617	0.00255905	0.464134	0.890529	-0.426395	16	1257884	CACNA1H	Body	shelf
cg06254610	0.00309629	0.407295	0.833527	-0.426232	7	73246062	CLDN4	1stExon	shore
cg19846154	0.00168982	0.257778	0.683944	-0.426167	8	74332112		IGR	opensea
cg04608582	0.000157518	0.413226	0.839163	-0.425937	1	113798121		IGR	opensea
cg26391593	0.000315396	0.352471	0.778259	-0.425789	17	17677964	RAI1	5'UTR	opensea
cg13048050	0.00318615	0.303225	0.728823	-0.425597	1	230905015	CAPN9	ExonBnd	opensea
cg17327111	7.09287e-05	0.364782	0.790224	-0.425442	8	131609134		IGR	opensea
cg01751540	0.00634085	0.318477	0.74371	-0.425233	7	54427490		IGR	opensea
cg23091057	0.00346991	0.316692	0.741693	-0.425001	5	851225	ZDHHC11	TSS200	shelf
cg07945861	0.000253269	0.31945	0.743989	-0.424539	2	239924978		IGR	opensea
cg00930263	0.00264016	0.36125	0.785434	-0.424184	6	158375401		IGR	opensea
cg11887555	0.000289541	0.306432	0.730554	-0.424122	4	6955477	TBC1D14	Body	opensea
cg04593670	0.00104638	0.383116	0.807067	-0.423951	17	4507781	SMTNL2	Body	shelf
cg14732015	0.00356277	0.396684	0.82016	-0.423476	1	244397867		IGR	opensea
cg14881381	0.00273022	0.289347	0.712342	-0.422995	1	201244483		IGR	opensea
cg21337909	0.000287085	0.358866	0.781563	-0.422697	6	32063459	TNXB	Body	shore
cg04863892	0.000625562	0.25409	0.676639	-0.42255	7	27183375	HOXA5	TSS200	island
cg18815398	0.0016108	0.331099	0.753325	-0.422226	20	61506981		IGR	shore
cg07740985	0.00162191	0.315716	0.737612	-0.421896	11	70851975	SHANK2	Body	opensea
cg08174191	0.00158295	0.313923	0.735711	-0.421788	8	61967144		IGR	opensea
cg07300349	6.13416e-05	0.190148	0.61166	-0.421512	16	53576284		IGR	opensea
cg19901403	0.00107038	0.214915	0.636158	-0.421243	8	74332522		IGR	opensea
cg09332180	3.93114e-08	0.295691	0.716624	-0.420933	19	55661387	TNNT1	TSS1500	opensea
cg24589297	0.000155163	0.425523	0.846336	-0.420813	8	102925123	NCALD	5'UTR	opensea
cg05976412	0.000241671	0.250645	0.671191	-0.420546	17	60856606	MARCH10	Body	opensea
cg10917153	0.00250518	0.359436	0.779892	-0.420455	15	42448786	PLA2G4F	5'UTR	opensea
cg13110654	0.000978888	0.401084	0.821449	-0.420364	10	102851641	TLX1NB	Body	opensea
cg21761184	0.00259996	0.309385	0.729439	-0.420054	3	136704010	IL20RB	Body	opensea
cg00807608	0.000263417	0.347032	0.766927	-0.419895	13	101200366	GGACT	5'UTR	opensea
cg06126530	0.000945034	0.284534	0.704428	-0.419893	20	48937834	LINC01271	Body	opensea
cg22876250	0.00112053	0.364628	0.784237	-0.419609	3	193096526	ATP13A5	TSS200	opensea
cg13945442	0.00159647	0.46596	0.885481	-0.419522	9	138673031	KCNT1	Body	shore
cg07924154	4.03662e-05	0.335478	0.754683	-0.419205	1	1855209		IGR	shelf
cg17884903	1.38561e-05	0.300584	0.719505	-0.418921	8	131713999		IGR	opensea
cg13289579	0.000269677	0.358648	0.776723	-0.418074	8	142289876		IGR	opensea
cg02792423	1.69979e-05	0.445526	0.863361	-0.417835	22	49549228		IGR	opensea
cg01458905	0.00439097	0.39007	0.807875	-0.417805	1	180095891		IGR	opensea
cg02856894	0.000497769	0.375266	0.793061	-0.417795	13	110147358		IGR	opensea
cg17478623	0.00301132	0.255261	0.672784	-0.417523	11	69020194		IGR	opensea
cg26692531	9.05543e-05	0.339309	0.756789	-0.41748	6	152702370	SYNE1-AS1	Body	opensea
cg03643345	0.000378947	0.390301	0.807697	-0.417396	16	73207335		IGR	opensea
cg14856563	0.00481476	0.390223	0.807538	-0.417315	1	19111089		IGR	shore
cg26040456	0.00187394	0.262993	0.680294	-0.4173	6	169563077		IGR	opensea
cg07879977	0.000473415	0.390453	0.807545	-0.417092	16	3254567	OR1F1	1stExon	opensea
cg04338871	0.00343422	0.124922	0.54119	-0.416267	11	70002333	ANO1	Body	shore
cg01874562	0.000106309	0.39884	0.814752	-0.415911	19	18873037	CRTC1	Body	island
cg18038331	3.74495e-05	0.242442	0.658283	-0.415841	3	170019477	PRKCI	Body	opensea
cg21996068	0.000540091	0.284993	0.700537	-0.415544	16	20360217	UMOD	Body	island
cg08209691	0.00436611	0.308415	0.723903	-0.415488	8	143868049	LY6D	TSS200	opensea
cg14037769	0.000505365	0.401477	0.816916	-0.415439	1	9895799		IGR	opensea
cg08425229	0.00103065	0.260985	0.676285	-0.4153	1	3470175	MEGF6	Body	opensea
cg06518884	0.000717836	0.354107	0.769262	-0.415155	3	185822021	ETV5	Body	shelf
cg25299319	0.00201097	0.293716	0.708724	-0.415008	12	57559728	LRP1	Body	opensea
cg11918064	0.000839869	0.343176	0.758149	-0.414973	11	70718172	SHANK2	Body	opensea
cg03742937	0.00202601	0.272093	0.686963	-0.41487	11	68104919	LRP5	5'UTR	opensea
cg02704949	0.00356468	0.334727	0.749514	-0.414786	19	35607180	FXYD3	5'UTR	opensea
cg22685816	0.000432805	0.273379	0.687989	-0.41461	11	1036679	MUC6	1stExon	island
cg21147613	0.00245697	0.38147	0.79555	-0.41408	2	1285398	SNTG2	Body	shore
cg11534208	0.00108307	0.315345	0.729068	-0.413723	22	24097727	VPREB3	TSS1500	opensea
cg13806292	0.000330189	0.354137	0.767774	-0.413637	6	152702463	SYNE1	Body	opensea
cg06339706	0.000141555	0.37992	0.793083	-0.413163	19	49371285	PLEKHA4	5'UTR	opensea
cg01375814	0.000797664	0.296873	0.709784	-0.412911	8	126559437		IGR	opensea
cg09677663	0.00138501	0.421011	0.833748	-0.412737	6	130573714	SAMD3	5'UTR	opensea
cg00167820	9.82756e-05	0.29927	0.712008	-0.412737	8	131663355		IGR	opensea
cg19591595	0.00446214	0.236652	0.649296	-0.412644	10	133651815		IGR	opensea
cg02906765	0.000581882	0.254678	0.667236	-0.412558	7	135443502		IGR	opensea
cg06433063	0.00045824	0.447066	0.859622	-0.412556	6	138572213	ARFGEF3	Body	opensea
cg25958023	0.000481408	0.358828	0.771229	-0.412401	13	114740414		IGR	shelf
cg07255922	0.000259657	0.301138	0.712834	-0.411696	6	90095372	RRAGD	Body	opensea
cg21461981	7.98764e-05	0.144952	0.556541	-0.411589	1	202003813		IGR	opensea
cg14332815	0.00642421	0.360765	0.771738	-0.410972	11	18433564	LDHC	TSS1500	opensea
cg23926614	0.000798407	0.273575	0.684408	-0.410833	10	69857067		IGR	opensea
cg12244938	0.00149988	0.369389	0.779999	-0.41061	1	209544120		IGR	opensea
cg16862914	0.000326641	0.364099	0.774495	-0.410396	16	70623899	IL34	5'UTR	opensea
cg03101166	0.00201363	0.374776	0.785153	-0.410377	19	35589728	HPN-AS1	Body	opensea
cg08585489	0.00141444	0.389243	0.799303	-0.41006	19	35782865	MAG	TSS200	shelf
cg23112745	0.000380587	0.468824	0.878854	-0.41003	7	157868346	PTPRN2	Body	opensea
cg02623448	0.000355567	0.271059	0.680758	-0.409699	20	39140321		IGR	opensea
cg04369723	0.000205923	0.457222	0.866885	-0.409663	16	1313625		IGR	shelf
cg04190037	0.00143626	0.41433	0.823955	-0.409625	13	113105962		IGR	shore
cg16113254	0.000674427	0.302229	0.711595	-0.409365	14	75777372		IGR	opensea
cg10566933	0.00174056	0.177272	0.586526	-0.409255	4	139832328		IGR	opensea
cg19391667	0.00585989	0.301527	0.71068	-0.409153	7	155276815		IGR	opensea
cg09110922	0.000811117	0.419664	0.828378	-0.408715	20	19866746		IGR	opensea
cg26049390	0.00269977	0.331484	0.740071	-0.408587	8	74268748		IGR	opensea
cg24924502	6.00865e-05	0.310485	0.71906	-0.408575	17	79109777	AATK	Body	island
cg19788941	0.00124061	0.336721	0.74527	-0.408549	2	23907989	KLHL29	Body	opensea
cg10607514	0.00973889	0.399204	0.807739	-0.408535	11	69542787		IGR	opensea
cg06038470	0.00283185	0.443744	0.85194	-0.408197	16	410721		IGR	island
cg00029825	0.0012693	0.511622	0.919779	-0.408157	16	31500439	SLC5A2	Body	island
cg00099790	0.0019477	0.340261	0.748381	-0.40812	11	111589348	SIK2	Body	opensea
cg02356288	0.000956405	0.411431	0.819441	-0.408011	18	9809074	RAB31	Body	opensea
cg26957356	0.000880167	0.321337	0.729312	-0.407975	17	38463355		IGR	opensea
cg24968354	0.000127816	0.304135	0.712088	-0.407953	19	51512830	KLK9	1stExon	opensea
cg04751089	0.00105619	0.34919	0.75704	-0.40785	2	227659636	IRS1	3'UTR	shelf
cg11898303	0.00282809	0.279877	0.687709	-0.407831	6	10441687		IGR	opensea
cg19965644	0.000106753	0.440131	0.847611	-0.40748	13	99083369	FARP1	Body	opensea
cg25217977	0.0090468	0.215813	0.62306	-0.407247	11	69795560		IGR	opensea
cg09749364	0.000346834	0.295807	0.703024	-0.407217	15	40384779	BMF	Body	opensea
cg05566582	0.00122953	0.37453	0.781686	-0.407155	7	157257942		IGR	shelf
cg00913495	0.00534504	0.314438	0.720968	-0.40653	19	38791472		IGR	opensea
cg12382083	0.000633798	0.382243	0.788703	-0.40646	17	78397362	ENDOV	Body	opensea
cg24340017	0.00865748	0.410761	0.817113	-0.406352	18	47685322	MYO5B	Body	opensea
cg01835013	0.00424294	0.352198	0.758308	-0.40611	14	94578103	IFI27	5'UTR	opensea
cg15788123	0.000479602	0.256718	0.662821	-0.406103	14	88738585	KCNK10	TSS1500	opensea
cg23822407	3.79729e-05	0.308217	0.714179	-0.405962	8	123981935	ZHX2	3'UTR	opensea
cg14266423	0.00281452	0.471057	0.87685	-0.405793	13	106632013		IGR	opensea
cg20981219	0.00414417	0.237122	0.642873	-0.405751	14	77385200		IGR	opensea
cg08685714	0.00497925	0.309099	0.714802	-0.405703	1	156878191	PEAR1	Body	island
cg11642250	0.00243838	0.241582	0.647237	-0.405654	11	67758254		IGR	island
cg26800883	0.00238652	0.279534	0.684632	-0.405098	7	4228948	SDK1	Body	opensea
cg07964219	0.00256638	0.230945	0.636017	-0.405072	21	46847898	COL18A1	Body	shore
cg16018377	0.00341621	0.444163	0.848655	-0.404492	11	394857	PKP3	Body	shore
cg07415610	0.000784487	0.340536	0.745011	-0.404474	8	77343706	LINC01111	Body	opensea
cg04780361	0.000236909	0.388241	0.792669	-0.404428	16	31500659	SLC5A2	Body	shore
cg20489847	0.00200047	0.429651	0.833847	-0.404196	8	144095483	LOC100133669	Body	shelf
cg02642117	0.000299152	0.362805	0.766934	-0.404129	6	21033836	CDKAL1	Body	opensea
cg23113207	0.00155274	0.413907	0.817921	-0.404014	11	69548022		IGR	opensea
cg15856489	0.00162609	0.332996	0.736765	-0.403769	17	71687903		IGR	opensea
cg22384356	0.00340575	0.269586	0.672637	-0.403051	8	124195192	FAM83A	1stExon	opensea
cg04989070	0.001862	0.28075	0.683682	-0.402933	1	151962816	S100A10	5'UTR	shelf
cg02289096	0.00384882	0.336309	0.739019	-0.40271	15	40532807	PAK6	ExonBnd	shore
cg25919098	0.00837162	0.410089	0.812791	-0.402702	7	1857272	MAD1L1	Body	opensea
cg08922308	0.000130212	0.156932	0.559596	-0.402665	12	95226993	MIR492	TSS1500	opensea
cg09785958	0.000491782	0.292115	0.694621	-0.402505	13	113274490		IGR	opensea
cg27046920	0.000947228	0.305326	0.707764	-0.402438	5	538702		IGR	shore
cg01154283	0.0046756	0.333543	0.735615	-0.402071	2	36603543	CRIM1	Body	opensea
cg17811994	0.000411468	0.36548	0.767331	-0.401852	8	74332829	STAU2	3'UTR	opensea
cg19870717	0.00179078	0.229561	0.63133	-0.401769	19	1472936	APC2	3'UTR	island
cg10518572	0.00136966	0.377685	0.779451	-0.401766	11	65560635	OVOL1	Body	opensea
cg21524899	0.00210764	0.226517	0.627963	-0.401447	1	225662606		IGR	shore
cg07546360	0.000877564	0.355528	0.756962	-0.401434	22	46482023	LOC400931	Body	island
cg01858500	0.0112293	0.095625	0.496863	-0.401238	17	68202566		IGR	opensea
cg13965202	0.0015643	0.374593	0.775633	-0.40104	11	69469820		IGR	shore
cg09285099	0.00265734	0.362687	0.763621	-0.400935	14	34857992		IGR	opensea
cg10352237	0.000628198	0.354062	0.75473	-0.400668	22	46481248	LOC400931	TSS1500	shore
cg20371046	0.0103917	0.454821	0.855476	-0.400655	13	114302415		IGR	island
cg00183888	0.00383304	0.357104	0.7577	-0.400597	7	155276880		IGR	opensea
cg04887468	0.000766496	0.312956	0.713494	-0.400537	11	3151931	OSBPL5	5'UTR	opensea
cg15894129	0.00306231	0.145105	0.545617	-0.400512	11	69521774		IGR	shore
cg18580169	0.00273855	0.405436	0.805928	-0.400492	1	247888589		IGR	opensea
cg11712484	0.00119592	0.27563	0.675996	-0.400366	13	86594585		IGR	opensea
cg12718161	0.000360612	0.419285	0.819239	-0.399953	1	43530867		IGR	shelf
cg16685562	0.00164409	0.435405	0.83496	-0.399554	15	31692431	KLF13	Body	shelf
cg14516243	0.00318248	0.443833	0.843323	-0.39949	1	3059109	PRDM16	Body	island
cg09014651	0.000333266	0.31664	0.716034	-0.399394	1	151682893	CELF3	Body	opensea
cg27168858	0.00323203	0.357491	0.756792	-0.399302	1	55351659	DHCR24	Body	shore
cg09270672	0.0047086	0.373649	0.772857	-0.399207	1	10836536	CASZ1	5'UTR	opensea
cg15294454	0.00218721	0.368235	0.767411	-0.399176	11	2223951		IGR	opensea
cg04480116	0.000194678	0.326958	0.726132	-0.399174	13	109753048	MYO16	Body	opensea
cg26881677	0.00136652	0.316591	0.715647	-0.399056	8	144821641		IGR	shore
cg12201227	0.00203055	0.184061	0.582952	-0.398891	1	229715272		IGR	opensea
cg01258001	0.00712788	0.345043	0.743759	-0.398716	6	169852842		IGR	shore
cg13235717	0.000108064	0.300093	0.698737	-0.398644	1	27188505	SFN	TSS1500	shore
cg21916566	0.00147562	0.279709	0.678286	-0.398577	3	182082837		IGR	opensea
cg02749012	0.00302813	0.213459	0.612023	-0.398564	3	134948139	EPHB1	Body	opensea
cg12704663	0.00729858	0.413358	0.811843	-0.398485	2	148140081		IGR	opensea
cg07966558	0.00152908	0.425114	0.823579	-0.398465	17	77358153	RBFOX3	5'UTR	opensea
cg15444562	0.000983881	0.30715	0.705523	-0.398373	14	56980011		IGR	opensea
cg14057241	0.00110226	0.35258	0.750929	-0.398349	9	132402804	ASB6	Body	shore
cg27066925	0.00394252	0.363882	0.76212	-0.398238	6	1111203		IGR	opensea
cg02319591	9.63303e-05	0.289094	0.687157	-0.398063	3	52039654		IGR	opensea
cg25177997	2.57917e-06	0.153155	0.551198	-0.398043	16	51591024		IGR	opensea
cg20510552	0.00251314	0.325823	0.723722	-0.397899	12	51180876	ATF1	Body	opensea
cg05984569	0.00168416	0.284444	0.68233	-0.397886	2	233756542	NGEF	Body	opensea
cg13493333	0.00124468	0.308179	0.705835	-0.397656	8	101428073		IGR	opensea
cg02820040	0.000539976	0.221282	0.618912	-0.39763	2	241836501	C2orf54	TSS1500	opensea
cg16748008	0.00117771	0.281974	0.679509	-0.397535	7	27155002	HOXA3	5'UTR	island
cg16454130	0.000342905	0.374946	0.772228	-0.397282	7	73245439	CLDN4	1stExon	island
cg04811942	0.00790475	0.368683	0.765659	-0.396976	8	143868062	LY6D	TSS200	opensea
cg08393037	0.00278319	0.362962	0.759819	-0.396857	12	132348488		IGR	opensea
cg18967533	0.000548632	0.331549	0.72837	-0.396821	19	51472725	KLK6	TSS1500	opensea
cg10328813	0.0020529	0.382282	0.7788	-0.396518	9	88129337		IGR	opensea
cg07473113	0.00262907	0.394166	0.790628	-0.396463	17	38657842	TNS4	5'UTR	opensea
cg12469028	0.0118489	0.447545	0.843991	-0.396446	18	77313422		IGR	shore
cg20024451	0.000381357	0.33837	0.734718	-0.396348	7	113728050	FOXP2	Body	shore
cg19120053	0.00112745	0.453825	0.849986	-0.396161	22	49960590	C22orf34	Body	opensea
cg22649187	0.00847567	0.329506	0.725553	-0.396047	11	69197324		IGR	opensea
cg13405775	0.000482112	0.168758	0.564798	-0.39604	22	32599648	RFPL2	TSS200	opensea
cg02448254	0.00143405	0.395127	0.791161	-0.396034	16	5471864		IGR	opensea
cg17124819	0.000126473	0.237983	0.633938	-0.395955	3	192234520	FGF12	Body	shore
cg11537326	0.00181284	0.366091	0.761995	-0.395904	14	96087077		IGR	opensea
cg07719684	0.000740495	0.432869	0.828683	-0.395814	12	132943092		IGR	shelf
cg13565619	0.000474899	0.407275	0.803021	-0.395746	19	46438838		IGR	island
cg21575095	0.0148825	0.282454	0.678156	-0.395701	11	69294885		IGR	opensea
cg03500237	0.00317446	0.383602	0.779238	-0.395636	19	31636315		IGR	opensea
cg25017223	0.000154818	0.419384	0.814982	-0.395598	17	75238703		IGR	opensea
cg07382039	0.00097791	0.484631	0.880162	-0.395531	1	228494830	OBSCN	Body	opensea
cg22836359	0.000396836	0.403894	0.799368	-0.395474	12	6933548	GPR162	Body	island
cg03481110	0.00438064	0.407711	0.803169	-0.395458	6	166884017	RPS6KA2	Body	opensea
cg14259717	0.00174172	0.256148	0.651457	-0.395309	11	18433732	LDHC	TSS200	opensea
cg15492921	0.000278658	0.341863	0.737025	-0.395162	18	11994976	IMPA2	Body	opensea
cg00872354	0.00143813	0.221414	0.616473	-0.395059	14	54080601		IGR	opensea
cg01740633	0.00100698	0.431356	0.826354	-0.394998	4	87770576	SLC10A6	TSS200	opensea
cg07974441	0.000303399	0.333651	0.728579	-0.394929	10	88727930	ADIRF	TSS1500	shore
cg13744613	0.0128113	0.462468	0.857381	-0.394913	8	119061204	EXT1	Body	opensea
cg12631773	0.00805462	0.423979	0.818861	-0.394881	20	55819178	BMP7	Body	opensea
cg06846350	0.00619994	0.487545	0.882423	-0.394878	1	180240663	LHX4	ExonBnd	opensea
cg02784989	0.000177889	0.340895	0.735668	-0.394772	14	71673696		IGR	opensea
cg15374836	0.00158657	0.345508	0.740228	-0.39472	16	73266513		IGR	opensea
cg24584409	0.00244529	0.362428	0.75693	-0.394502	7	96055417		IGR	opensea
cg23095988	0.00327062	0.32507	0.719556	-0.394486	1	6445804	ACOT7	Body	opensea
cg17707805	0.000463	0.327928	0.72237	-0.394442	7	137039450		IGR	opensea
cg11154784	9.91068e-05	0.388417	0.782829	-0.394413	14	24733535	TGM1	TSS1500	opensea
cg11136341	0.0020179	0.307342	0.701729	-0.394387	8	142289745		IGR	opensea
cg05506011	0.00223192	0.375594	0.769976	-0.394382	3	118864587	C3orf30	TSS1500	opensea
cg19083407	0.000314463	0.36928	0.763545	-0.394265	2	113993142	PAX8	Body	shore
cg16650212	0.000101519	0.405853	0.800108	-0.394255	16	1230935	CACNA1H	Body	shore
cg27300125	0.0142879	0.36767	0.761812	-0.394142	2	64713000		IGR	opensea
cg00041666	0.000472159	0.405258	0.799275	-0.394017	6	152702330	SYNE1	Body	opensea
cg09809434	0.00165607	0.281968	0.675963	-0.393995	1	225653291		IGR	opensea
cg23067535	0.00466799	0.332285	0.72609	-0.393805	8	124195133	FAM83A	1stExon	opensea
cg02860232	0.000386079	0.36565	0.759444	-0.393794	19	5308848	PTPRS	5'UTR	opensea
cg09258689	0.000915063	0.339362	0.733005	-0.393643	12	132853954	GALNT9	Body	island
cg00299829	0.00124508	0.433673	0.827257	-0.393584	22	49926853	C22orf34	Body	opensea
cg09233429	0.000893315	0.305133	0.698478	-0.393345	15	40583241	PLCB2	Body	island
cg19385479	0.010868	0.36223	0.75547	-0.39324	8	49777669		IGR	opensea
cg10375964	0.000809626	0.423552	0.816785	-0.393233	13	112815146		IGR	shelf
cg07765814	0.000165137	0.402462	0.795688	-0.393226	3	193096791	ATP13A5	TSS1500	opensea
cg01631333	0.000218546	0.326384	0.719596	-0.393213	13	110747452		IGR	opensea
cg21927055	0.00652023	0.247941	0.641036	-0.393095	11	69985998	ANO1	Body	opensea
cg27363750	0.00299161	0.387171	0.779971	-0.3928	8	101872688		IGR	opensea
cg09214412	0.00462049	0.373054	0.765833	-0.392779	15	93614970	RGMA	Body	shore
cg02647628	0.000868711	0.277952	0.670614	-0.392662	7	114053988	FOXP2	TSS1500	opensea
cg20750326	9.79185e-05	0.245598	0.638169	-0.392571	17	44019832	MAPT	5'UTR	opensea
cg24690588	0.00104137	0.346912	0.739458	-0.392547	1	57285399	C1orf168	TSS200	opensea
cg13314718	0.000514907	0.386521	0.779063	-0.392541	20	58875289	MIR646HG	Body	opensea
cg14010105	0.00157233	0.333665	0.726193	-0.392528	6	18488306		IGR	opensea
cg18085621	0.0122209	0.265359	0.657855	-0.392496	11	69802550		IGR	opensea
cg26116937	0.000178055	0.257208	0.649627	-0.392419	10	531152	DIP2C	Body	shore
cg03727673	0.00400544	0.468125	0.860481	-0.392356	1	21966420	RAP1GAP	Body	opensea
cg19601398	0.0022143	0.335692	0.728012	-0.39232	8	40300748		IGR	opensea
cg13129675	0.00205224	0.409504	0.801818	-0.392314	8	143851241	LYNX1	1stExon	opensea
cg02311374	0.000875748	0.389762	0.781981	-0.392219	16	31383136	ITGAX	Body	island
cg05070896	0.00111911	0.203155	0.595329	-0.392174	20	60204143	CDH4	Body	opensea
cg20127496	0.00254023	0.461079	0.853221	-0.392143	8	126676825		IGR	opensea
cg09469812	0.00064854	0.380666	0.772723	-0.392057	1	2899497		IGR	opensea
cg21186639	0.00203291	0.439724	0.831745	-0.392021	16	16061150	ABCC1	Body	opensea
cg10930165	0.00212293	0.349626	0.741342	-0.391715	22	31226931	OSBP2	Body	opensea
cg19516733	0.00504161	0.482135	0.873843	-0.391709	12	113830907	SDS	Body	opensea
cg16680159	0.000235821	0.388379	0.780011	-0.391633	1	210436103		IGR	opensea
cg08463186	0.00119297	0.341165	0.73269	-0.391524	8	91683312		IGR	opensea
cg27068206	0.013335	0.516272	0.907713	-0.391441	11	70559053	SHANK2	Body	opensea
cg21699158	0.00109147	0.120402	0.511641	-0.391239	2	85361465	TCF7L1	Body	island
cg24968448	7.61553e-06	0.413695	0.804885	-0.39119	10	121771256		IGR	island
cg04409354	0.00302506	0.298436	0.68959	-0.391154	10	5530793		IGR	opensea
cg10043155	0.000296594	0.400974	0.792097	-0.391124	6	25218855		IGR	opensea
cg11138204	0.000125333	0.30219	0.693284	-0.391094	17	39677328		IGR	opensea
cg02293044	0.000495807	0.276224	0.667244	-0.39102	22	29703543	GAS2L1	5'UTR	island
cg11896246	0.00262754	0.20161	0.592548	-0.390937	5	19988629	CDH18	TSS1500	opensea
cg20726456	0.00177745	0.416948	0.807823	-0.390875	12	113415459	OAS2	TSS1500	opensea
cg00931520	9.52062e-05	0.296819	0.687511	-0.390693	16	1231484	CACNA1H	Body	shore
cg03019277	6.40792e-05	0.389195	0.779763	-0.390567	6	138572204	ARFGEF3	Body	opensea
cg04021672	0.000439967	0.423666	0.814206	-0.39054	9	34457129	C9orf25	Body	shore
cg21912212	0.00199336	0.3968	0.787211	-0.390411	2	66780693	MEIS1	Body	opensea
cg15852446	0.00147217	0.203231	0.593514	-0.390283	15	40583422	PLCB2	Body	island
cg06618298	0.00412318	0.258056	0.648245	-0.390189	5	16913076	MYO10	Body	opensea
cg04661740	0.000396388	0.250142	0.640306	-0.390164	9	137257799	RXRA	Body	opensea
cg01964856	0.00232097	0.409497	0.799568	-0.390071	16	1034270	SOX8	Body	island
cg03431555	0.000510284	0.429153	0.819047	-0.389894	8	127647454		IGR	opensea
cg26000536	0.00485199	0.390425	0.780296	-0.389872	1	3276535	PRDM16	Body	shore
cg01874334	0.00294694	0.410822	0.800637	-0.389815	16	1172095		IGR	opensea
cg21194128	0.000614736	0.343307	0.733078	-0.389771	20	52740548		IGR	opensea
cg10305797	0.00129472	0.39263	0.78228	-0.38965	19	35981677	KRTDAP	TSS1500	opensea
cg02764206	0.000898929	0.258342	0.647856	-0.389514	10	4990029		IGR	opensea
cg03767977	0.00204345	0.284165	0.67338	-0.389216	17	6135950		IGR	opensea
cg25949769	0.00590598	0.410029	0.799143	-0.389114	11	69577174		IGR	opensea
cg17162899	0.00570569	0.352078	0.741181	-0.389102	11	61456387	DAGLA	5'UTR	opensea
cg06070970	0.00359195	0.280732	0.669817	-0.389085	8	144359074	GLI4	3'UTR	island
cg22236890	0.000936838	0.377106	0.76618	-0.389074	8	143331971	TSNARE1	Body	shore
cg01347048	0.000546998	0.309405	0.698473	-0.389068	10	104387773	SUFU	Body	opensea
cg17459793	0.000114126	0.300727	0.689591	-0.388864	7	44104487	PGAM2	Body	shore
cg12137410	0.000491287	0.287483	0.676261	-0.388777	15	39474324		IGR	opensea
cg25067210	0.00184655	0.34506	0.733821	-0.388761	7	33871481		IGR	opensea
cg20614854	0.00019185	0.265164	0.653796	-0.388632	17	71331689	SDK2	3'UTR	opensea
cg03198010	0.00139143	0.376639	0.765267	-0.388628	13	113274482		IGR	opensea
cg20832643	0.00649069	0.330389	0.718702	-0.388314	6	111873828	TRAF3IP2-AS1	Body	opensea
cg20810198	0.00102288	0.305769	0.694049	-0.388279	20	56136053	PCK1	TSS200	opensea
cg09173621	7.7522e-05	0.393092	0.781215	-0.388123	13	111773936	ARHGEF7	Body	opensea
cg03569778	0.000312489	0.260133	0.648163	-0.38803	5	149055388		IGR	opensea
cg03724844	0.00477513	0.379213	0.767243	-0.38803	15	99271022	IGF1R	Body	opensea
cg16598244	0.000451945	0.394602	0.782562	-0.38796	1	225671862		IGR	opensea
cg24601480	0.00289192	0.387132	0.77502	-0.387888	6	138814716	NHSL1	Body	opensea
cg13605034	0.000863227	0.36559	0.753465	-0.387875	20	44849547	CDH22	Body	opensea
cg15247169	0.00184926	0.508518	0.896331	-0.387813	8	47057504		IGR	opensea
cg11868330	0.0016281	0.234879	0.622665	-0.387786	2	159177888	CCDC148	Body	opensea
cg12285807	0.000177437	0.487392	0.874929	-0.387536	1	113798105		IGR	opensea
cg05644049	0.00037787	0.358177	0.745687	-0.38751	1	11118880	SRM	Body	shore
cg12771710	0.00684687	0.470372	0.857871	-0.387499	11	67442635	ALDH3B2	TSS1500	opensea
cg24506936	0.00122411	0.308388	0.695793	-0.387405	8	143535891		IGR	island
cg06232466	0.0049033	0.419807	0.80721	-0.387403	16	1222188	CACNA1H	Body	island
cg00141684	0.00159062	0.408655	0.795958	-0.387303	7	956089	ADAP1	Body	shelf
cg15677080	7.53098e-05	0.367403	0.754488	-0.387084	7	1734117		IGR	opensea
cg26936966	0.00186696	0.332732	0.719807	-0.387075	8	136612125	KHDRBS3	Body	opensea
cg17278355	1.22869e-05	0.448348	0.835363	-0.387015	7	1746930		IGR	opensea
cg14839974	0.000774663	0.246024	0.632907	-0.386883	12	71058501	PTPRR	Body	opensea
cg00650240	0.000775368	0.266779	0.653643	-0.386864	21	17952105	MIR99AHG	Body	opensea
cg10862567	0.000291691	0.395034	0.78166	-0.386626	17	80745169	TBCD	Body	opensea
cg01681089	0.000258173	0.41679	0.803363	-0.386574	22	17672134	CECR1	Body	opensea
cg00885680	0.000436022	0.434181	0.820648	-0.386467	8	91336809	LINC00534	Body	opensea
cg01643563	0.000842462	0.465232	0.851403	-0.386171	16	1206750	CACNA1H	Body	shore
cg14503815	0.0117226	0.446978	0.833139	-0.38616	9	96674333		IGR	opensea
cg21094022	7.66802e-05	0.390364	0.776349	-0.385985	22	46481603	LOC400931	TSS1500	shore
cg06058576	0.00600137	0.501221	0.887198	-0.385977	5	506472	SLC9A3	Body	island
cg18776016	0.00256518	0.419384	0.80532	-0.385937	20	62079672	KCNQ2	Body	island
cg02672332	0.0011827	0.36947	0.755352	-0.385882	10	134723970		IGR	shore
cg03472888	0.00116571	0.310393	0.696217	-0.385824	20	58662458		IGR	island
cg11031116	0.000695063	0.381846	0.767638	-0.385792	11	69281314		IGR	opensea
cg09905178	0.000550004	0.231647	0.617416	-0.385769	1	171226352	FMO1	5'UTR	opensea
cg15030167	0.00265481	0.376586	0.762331	-0.385744	7	70193956	AUTS2	Body	opensea
cg11745705	0.00143336	0.303529	0.689247	-0.385718	11	1848552		IGR	shore
cg16759976	0.00188117	0.452502	0.838203	-0.385702	3	186914720	RTP1	TSS1500	shelf
cg08269200	0.00919775	0.389075	0.774696	-0.385621	7	43289038	HECW1	Body	shore
cg00044807	0.000551101	0.238837	0.624436	-0.3856	20	61184164		IGR	opensea
cg06678042	0.00101085	0.444267	0.829808	-0.385541	8	103728648		IGR	opensea
cg02005600	0.000136854	0.30442	0.68983	-0.38541	7	27183686	HOXA5	TSS1500	island
cg16458577	0.000424424	0.254895	0.640265	-0.38537	6	39219365		IGR	opensea
cg00807366	0.000512498	0.325968	0.711282	-0.385315	10	51553061	MSMB	Body	opensea
cg21880882	0.00274271	0.361465	0.746697	-0.385232	5	413948	AHRR	Body	opensea
cg04167430	0.00275288	0.459861	0.845016	-0.385155	15	99847223	LRRC28	Body	opensea
cg06891866	0.00156071	0.480776	0.865917	-0.385141	3	138170705	ESYT3	Body	island
cg21793381	0.000224726	0.147276	0.532216	-0.384939	22	17640653	CECR5	TSS1500	island
cg09010160	0.00153973	0.414046	0.798947	-0.384901	22	35837856		IGR	opensea
cg04649215	0.000126212	0.431894	0.816743	-0.384849	20	62048869	KCNQ2	Body	shelf
cg16788014	0.00022556	0.278443	0.663265	-0.384823	4	6451016	PPP2R2C	Body	opensea
cg08576856	0.00012468	0.341187	0.726006	-0.384819	1	96700043		IGR	opensea
cg14634760	0.00016275	0.438243	0.823023	-0.38478	8	143561039	BAI1	Body	shelf
cg04764512	0.00019845	0.264206	0.648844	-0.384638	8	101472131		IGR	opensea
cg16031528	0.000776174	0.318832	0.703436	-0.384604	8	102449857		IGR	opensea
cg19692314	0.000731021	0.363086	0.747635	-0.384548	1	45042285	RNF220	Body	opensea
cg02959561	0.000488779	0.43622	0.820728	-0.384508	19	42494198	ATP1A3	Body	shelf
cg04013994	0.00307202	0.370429	0.754936	-0.384507	2	817595		IGR	opensea
cg20544605	0.00226717	0.488795	0.873243	-0.384448	4	186877497	SORBS2	5'UTR	opensea
cg14329860	0.0103836	0.269816	0.654146	-0.38433	2	51240310	NRXN1	Body	opensea
cg11191332	0.0071356	0.35488	0.739182	-0.384303	6	169368263		IGR	opensea
cg10377464	0.00134412	0.441976	0.826249	-0.384273	22	49267171	LINC01310	Body	opensea
cg06318062	0.00146655	0.318057	0.702311	-0.384254	3	193096626	ATP13A5	TSS200	opensea
cg17018728	0.00931924	0.301151	0.685369	-0.384218	7	97715646		IGR	opensea
cg07481886	0.00051981	0.236161	0.620371	-0.384209	6	32014510	TNXB	Body	opensea
cg15484406	0.000942503	0.28721	0.67133	-0.384119	14	94461913		IGR	opensea
cg20603548	0.00672234	0.439604	0.823627	-0.384023	11	111606231	PPP2R1B	Body	opensea
cg23139797	0.00638543	0.324072	0.707953	-0.383881	6	131322358	EPB41L2	TSS1500	opensea
cg09315696	0.00146666	0.382633	0.766511	-0.383878	7	157225221		IGR	opensea
cg26695909	0.0131393	0.242715	0.626534	-0.383819	8	81639869	ZNF704	Body	opensea
cg14774396	0.00470251	0.441684	0.825205	-0.383521	5	150969845		IGR	opensea
cg20796611	0.000886449	0.269851	0.65336	-0.383509	1	18152639	ACTL8	Body	island
cg26339162	0.000924077	0.313015	0.696522	-0.383507	14	68509470	RAD51L1	Body	opensea
cg18258271	0.000953159	0.391096	0.774585	-0.383489	11	394855	PKP3	Body	shore
cg21803847	0.00696154	0.337811	0.721259	-0.383448	2	1629049		IGR	opensea
cg14602234	0.00118693	0.422453	0.8059	-0.383447	9	137884872		IGR	opensea
cg01107920	0.000912629	0.296375	0.679796	-0.383421	12	125731021		IGR	opensea
cg11642728	0.00201961	0.33804	0.721448	-0.383408	1	117236815	C1orf137	1stExon	opensea
cg12562327	0.00185497	0.428083	0.81142	-0.383337	10	134859818		IGR	shore
cg22008386	0.00043477	0.307909	0.691234	-0.383325	20	48938632	LINC01271	TSS1500	opensea
cg10114314	0.000296208	0.404337	0.787644	-0.383307	11	45911416	MAPK8IP1	Body	shelf
cg13605327	0.00102262	0.205082	0.588381	-0.3833	10	47057436		IGR	opensea
cg01478234	0.000233527	0.382692	0.765962	-0.38327	12	107975299	BTBD11	Body	island
cg07176101	0.00139281	0.378374	0.761627	-0.383253	12	79597034	SYT1	5'UTR	opensea
cg03763118	0.00244254	0.372636	0.755832	-0.383196	11	27490958	LGR4	Body	shelf
cg21609154	0.00144079	0.262736	0.645894	-0.383158	13	113624991	MCF2L	Body	shore
cg13804012	0.00307915	0.243854	0.626942	-0.383088	11	71010689		IGR	opensea
cg05147273	0.0221075	0.406866	0.789941	-0.383075	17	74696804	MXRA7	Body	opensea
cg15300488	0.00116307	0.472116	0.85508	-0.382964	2	38201064	RMDN2	Body	opensea
cg04342483	0.00122602	0.308056	0.690989	-0.382933	1	7259290	CAMTA1	Body	opensea
cg11191766	0.00154975	0.375088	0.757816	-0.382728	15	52945691	FAM214A	TSS1500	opensea
cg04351734	0.00100141	0.474614	0.857306	-0.382692	7	27155173	HOXA3	5'UTR	island
cg02258482	0.00346525	0.342514	0.72515	-0.382637	16	23434958	COG7	Body	opensea
cg12695465	0.0141982	0.477555	0.860143	-0.382588	6	10556147	GCNT2	5'UTR	opensea
cg14630659	0.00158296	0.269528	0.652066	-0.382538	12	22408101	ST8SIA1	Body	opensea
cg27017562	7.21581e-06	0.357596	0.740099	-0.382503	19	35782899	MAG	TSS200	shelf
cg05946535	0.000159656	0.172997	0.555422	-0.382426	3	193272783	ATP13A4-AS1	Body	opensea
cg17343638	0.00201964	0.428172	0.810593	-0.382421	2	121230468		IGR	opensea
cg15806545	0.001429	0.341451	0.723865	-0.382413	11	22513104	LINC01495	Body	opensea
cg06805984	0.0142095	0.336642	0.719026	-0.382384	15	96743780	NR2F2-AS1	Body	opensea
cg26154937	0.00412359	0.280623	0.663007	-0.382384	10	49674883	ARHGAP22	Body	shore
cg22139699	0.00223952	0.275284	0.657594	-0.382309	8	143386182	TSNARE1	Body	opensea
cg11070863	0.00254023	0.448823	0.831111	-0.382288	1	23279554		IGR	island
cg05820087	0.00317548	0.354179	0.736453	-0.382274	3	193272561	ATP13A4	1stExon	opensea
cg09981198	0.00948007	0.331133	0.713347	-0.382215	6	10316831		IGR	shelf
cg08452528	0.00177747	0.425213	0.807312	-0.382099	4	1052176		IGR	shelf
cg05729745	0.000316199	0.297986	0.680074	-0.382088	22	49937644		IGR	shelf
cg05128538	0.00458388	0.378903	0.760816	-0.381913	12	5842663	ANO2	Body	opensea
cg24129115	0.00636341	0.310731	0.692629	-0.381898	14	23352488	REM2	1stExon	shelf
cg24116965	0.00276636	0.311563	0.693446	-0.381884	4	148654701	ARHGAP10	Body	shore
cg02391757	0.00208743	0.339584	0.721433	-0.381849	8	102373202		IGR	opensea
cg15949000	0.0119878	0.286125	0.667973	-0.381849	5	15008805		IGR	opensea
cg00452500	4.15204e-05	0.266132	0.647882	-0.381751	7	47680647		IGR	opensea
cg20187047	0.000140099	0.472227	0.853938	-0.381712	6	152702444	SYNE1	Body	opensea
cg18705301	0.00041974	0.202841	0.58451	-0.381669	15	41695430	NDUFAF1	TSS1500	shore
cg01044912	0.00647935	0.390584	0.772244	-0.381661	2	110287874		IGR	opensea
cg25473866	0.00061935	0.364754	0.746399	-0.381645	8	143581070	BAI1	Body	shore
cg20866759	0.00159221	0.455581	0.837184	-0.381603	2	1839574	MYT1L	Body	shelf
cg05501426	0.00157753	0.376325	0.757879	-0.381554	16	1037381		IGR	island
cg24746938	0.00621071	0.284694	0.666229	-0.381535	2	225543274		IGR	opensea
cg03361776	0.000509822	0.380719	0.762233	-0.381514	13	24001967	SACS	5'UTR	opensea
cg10360467	0.000379804	0.441077	0.822569	-0.381493	15	40532541	PAK6	5'UTR	shore
cg12705693	0.00406305	0.243687	0.625126	-0.38144	5	912860	TRIP13	Body	island
cg03839161	0.00393394	0.339674	0.721111	-0.381436	16	1128721	SSTR5	TSS200	island
cg06635946	0.00107512	0.211824	0.593177	-0.381352	22	46470016		IGR	shore
cg09187944	0.00454288	0.292688	0.674016	-0.381327	6	168437166	KIF25	Body	shore
cg14789911	0.00395464	0.460134	0.841246	-0.381112	21	47582049	C21orf56	Body	island
cg09134152	0.00726315	0.381877	0.762946	-0.381069	2	9243502		IGR	opensea
cg07032436	0.00100626	0.282714	0.66377	-0.381056	6	131385261	EPB41L2	TSS1500	shore
cg13313598	0.000814916	0.355185	0.736224	-0.381039	6	136672985	MAP7	Body	opensea
cg16659773	0.000763131	0.260556	0.641568	-0.381012	6	4352453		IGR	opensea
cg19827346	0.000209533	0.331051	0.712052	-0.381001	6	152702387	SYNE1	Body	opensea
cg00122765	0.00179974	0.359516	0.740478	-0.380963	17	29457918	NF1	Body	opensea
cg18503829	0.0042213	0.343246	0.724193	-0.380947	10	729956	DIP2C	Body	opensea
cg00002593	0.000426665	0.332123	0.71305	-0.380927	1	1268793	TAS1R3	Body	island
cg03598090	0.000616458	0.423388	0.804309	-0.38092	22	30141156	ZMAT5	Body	opensea
cg12014052	0.000316036	0.397634	0.778527	-0.380893	19	57649797	ZIM3	Body	opensea
cg25150520	0.000372561	0.422046	0.802908	-0.380862	1	3142530	PRDM16	Body	opensea
cg08453238	0.000409848	0.430776	0.811625	-0.38085	8	145542193	DGAT1	Body	opensea
cg22576236	0.00448367	0.351372	0.732062	-0.380689	4	1166933	LOC100130872-SPON2	Body	shore
cg08666915	0.000276209	0.417563	0.798215	-0.380651	16	1247321	CACNA1H	Body	shore
cg16418105	1.1185e-05	0.395152	0.775751	-0.380599	16	876216		IGR	shore
cg03377962	0.00176278	0.376928	0.757515	-0.380587	8	61788622		IGR	opensea
cg10447404	0.0014861	0.3482	0.728784	-0.380584	10	34815779	PARD3	Body	opensea
cg12328660	0.0047723	0.215689	0.596264	-0.380575	3	119896128	GPR156	Body	opensea
cg13429286	0.000333479	0.36263	0.743204	-0.380574	7	70036742	AUTS2	Body	opensea
cg24450184	0.000263974	0.457737	0.838293	-0.380556	7	157868361	PTPRN2	Body	opensea
cg13916056	0.00491259	0.341644	0.72214	-0.380496	8	38592634	TACC1	5'UTR	opensea
cg16297799	0.00337313	0.261183	0.641568	-0.380385	1	225934486		IGR	opensea
cg07264048	0.014471	0.45914	0.839475	-0.380335	6	10556326	GCNT2	5'UTR	opensea
cg24769398	0.000858235	0.272098	0.6524	-0.380301	3	188666022		IGR	shore
cg05744064	0.0026107	0.31424	0.694532	-0.380292	17	80285515	SECTM1	5'UTR	opensea
cg00339331	7.95214e-05	0.468651	0.848882	-0.380231	19	33764550		IGR	island
cg12139931	0.00866961	0.378919	0.759128	-0.38021	20	55629539		IGR	opensea
cg09328012	0.000309207	0.365579	0.745721	-0.380142	22	46481677	LOC400931	TSS200	shore
cg05004973	0.000762325	0.363672	0.743744	-0.380071	17	75905560		IGR	opensea
cg25366404	0.000320701	0.262696	0.642721	-0.380025	6	39895360	MOCS1	5'UTR	opensea
cg15612436	0.00162101	0.315253	0.695225	-0.379972	22	43897902	MPPED1	Body	opensea
cg11084443	0.0067135	0.398842	0.778768	-0.379926	15	66963753		IGR	opensea
cg24897392	0.00203777	0.370459	0.750348	-0.379889	1	169072106		IGR	shelf
cg18331909	0.000285672	0.374169	0.754017	-0.379848	7	4300845	SDK1	Body	shelf
cg01242698	0.00134653	0.348046	0.727889	-0.379843	13	112908629		IGR	opensea
cg04069074	0.000195971	0.462317	0.842046	-0.379728	13	112051117		IGR	shelf
cg00022021	0.00690706	0.445994	0.825716	-0.379722	3	186926460	LOC101929106	TSS1500	opensea
cg14932379	0.012756	0.258063	0.637759	-0.379695	11	69910224	LOC101928443	TSS200	opensea
cg07919246	0.0035914	0.345043	0.724666	-0.379623	11	27694685	BDNF	Body	opensea
cg11484783	0.000131699	0.465356	0.844921	-0.379565	6	125367588	RNF217	Body	opensea
cg04552784	0.0026577	0.35267	0.732194	-0.379524	13	102176214	ITGBL1	5'UTR	opensea
cg01992382	0.00126244	0.278186	0.657679	-0.379493	6	32064212	TNXB	Body	island
cg18746336	0.000899688	0.397987	0.777387	-0.3794	3	128216122		IGR	island
cg12779727	0.00286586	0.363557	0.742935	-0.379378	5	135423888		IGR	opensea
cg18638056	0.00491919	0.35971	0.739078	-0.379368	6	3363827	SLC22A23	Body	opensea
cg08764937	0.000977183	0.389074	0.768309	-0.379235	22	49850946	C22orf34	Body	opensea
cg07600193	0.0036764	0.369656	0.748887	-0.379231	5	1228443	SLC6A18	Body	shore
cg00436603	0.00746603	0.347507	0.726724	-0.379216	10	135340740	CYP2E1	TSS200	shore
cg25021279	0.000123805	0.293736	0.672899	-0.379163	14	77773451	POMT2	Body	opensea
cg22798214	0.000247653	0.242868	0.622004	-0.379135	1	212692190		IGR	shelf
cg27238470	0.000704723	0.328369	0.707434	-0.379065	1	41950325	EDN2	1stExon	opensea
cg05732044	0.00263908	0.386666	0.765721	-0.379055	15	73290700		IGR	opensea
cg00764364	0.00357153	0.365712	0.744735	-0.379023	15	100851099	ADAMTS17	Body	opensea
cg16612097	0.00509763	0.446503	0.825472	-0.378969	18	32274918	DTNA	5'UTR	opensea
cg23968383	0.00145464	0.427569	0.806506	-0.378937	8	125984927	ZNF572	TSS1500	opensea
cg05076221	0.000474339	0.174462	0.5533	-0.378839	7	27182637	HOXA5	Body	island
cg09106404	0.000325974	0.326129	0.704933	-0.378804	19	46572305	LOC400706	Body	opensea
cg00092383	0.000950246	0.467103	0.845812	-0.378709	7	157075207		IGR	shelf
cg10759809	0.0140356	0.388516	0.767194	-0.378678	11	70002884	ANO1	Body	shore
cg19022978	0.00282166	0.405755	0.78432	-0.378566	1	200882136	C1orf106	Body	shore
cg17172170	0.00430979	0.461928	0.84038	-0.378452	15	42386729	PLA2G4D	1stExon	opensea
cg08575408	0.00214768	0.393991	0.772442	-0.378451	9	3898614	GLIS3-AS1	TSS200	opensea
cg25214902	0.00320469	0.438621	0.817059	-0.378438	7	157260969		IGR	island
cg11681681	0.0203664	0.387706	0.766072	-0.378366	7	55208096	EGFR	Body	opensea
cg12880095	0.000111052	0.372615	0.75088	-0.378265	17	629613		IGR	opensea
cg24864275	0.000165497	0.346359	0.72461	-0.378251	19	40421453	FCGBP	Body	island
cg16043138	0.00266181	0.365883	0.744126	-0.378243	17	39811912		IGR	opensea
cg15158067	3.73103e-05	0.440194	0.818129	-0.377935	1	1536396	C1orf233	TSS1500	shore
cg17054650	0.0128534	0.242009	0.619838	-0.377829	17	25887160	KSR1	5'UTR	opensea
cg14227911	0.000299194	0.368252	0.746032	-0.37778	13	113292824		IGR	opensea
cg00007221	0.00955816	0.388046	0.765796	-0.377749	1	43999020	PTPRF	5'UTR	shore
cg17601642	0.000637607	0.377089	0.754764	-0.377675	3	129995562		IGR	opensea
cg04989998	0.00728117	0.393164	0.770625	-0.377461	5	1974966		IGR	opensea
cg08781403	0.00181654	0.279518	0.656791	-0.377272	8	67434868		IGR	opensea
cg06569117	0.000286232	0.370856	0.748099	-0.377243	2	217657537		IGR	opensea
cg25043021	0.00402573	0.389848	0.766912	-0.377064	11	763133	TALDO1	Body	opensea
cg25332717	0.00178335	0.288584	0.665595	-0.377011	2	106020669	FHL2	5'UTR	opensea
cg10218131	0.00194935	0.32563	0.702617	-0.376987	4	3838312		IGR	opensea
cg07608370	0.00313888	0.345738	0.72271	-0.376973	11	1036865	MUC6	TSS200	shore
cg27615151	0.000965773	0.350707	0.727667	-0.37696	21	43514276	UMODL1	Body	opensea
cg08977725	0.000280771	0.216225	0.593176	-0.376951	6	68763982	LOC102723883	TSS1500	opensea
cg13442689	0.00289509	0.373693	0.750642	-0.376949	7	157867812	PTPRN2	Body	opensea
cg15225780	0.00557562	0.311126	0.687997	-0.376871	10	50813652		IGR	shelf
cg13464814	0.000492327	0.297992	0.674851	-0.376859	15	99572601	LUNAR1	Body	opensea
cg12253845	0.00086409	0.336971	0.713814	-0.376842	17	39675198	KRT15	5'UTR	opensea
cg18149394	0.00190005	0.40384	0.780633	-0.376793	2	242446735	STK25	Body	shore
cg00386329	0.00300286	0.280792	0.657554	-0.376762	8	60845294		IGR	opensea
cg26824325	0.0062498	0.369787	0.746468	-0.37668	20	32065415		IGR	opensea
cg13748799	0.000761903	0.450665	0.827289	-0.376624	10	11056954	CUGBP2	Body	shelf
cg27361847	0.00552736	0.337996	0.714603	-0.376608	5	2865179		IGR	shore
cg20804101	0.00166684	0.401642	0.778215	-0.376573	12	371916	SLC6A13	5'UTR	opensea
cg16142914	0.0010118	0.309031	0.6856	-0.376569	8	143254530		IGR	opensea
cg11297227	0.00827414	0.452151	0.828552	-0.376402	13	113677325	MCF2L	Body	shore
cg09084470	0.00883425	0.310106	0.686486	-0.37638	20	57199045		IGR	opensea
cg06251304	0.00251622	0.445098	0.821284	-0.376186	9	137788700		IGR	opensea
cg11603328	0.00356408	0.285337	0.661402	-0.376065	13	112508218		IGR	opensea
cg00123814	0.000205133	0.204362	0.580367	-0.376005	14	88738623	KCNK10	TSS1500	opensea
cg04382468	0.000743099	0.350047	0.726026	-0.375979	16	11110746	CLEC16A	Body	opensea
cg13285004	0.00880912	0.464932	0.840817	-0.375885	11	120008484	TRIM29	1stExon	island
cg18266383	0.000704758	0.507209	0.883092	-0.375882	16	1146429	C1QTNF8	TSS200	shelf
cg24084117	0.00123558	0.286617	0.662428	-0.37581	1	30574500		IGR	opensea
cg05438336	0.0115405	0.386719	0.762527	-0.375808	12	19699832		IGR	opensea
cg23848471	0.00189551	0.457603	0.833411	-0.375808	4	1166905	LOC100130872-SPON2	Body	shore
cg02464519	0.0155114	0.369547	0.745224	-0.375677	15	41158367		IGR	opensea
cg07285181	0.00213201	0.419581	0.795237	-0.375655	16	1233262	CACNA1H	Body	shelf
cg19796640	0.000424419	0.287567	0.663201	-0.375635	17	72848197	GRIN2C	Body	island
cg05709798	0.00026798	0.268503	0.644052	-0.375549	8	102021980		IGR	opensea
cg25738359	0.0134776	0.412204	0.787752	-0.375548	19	35607209	FXYD3	5'UTR	opensea
cg06657455	0.00157195	0.245486	0.62101	-0.375524	10	375691	DIP2C	Body	shelf
cg20333014	0.00407961	0.207595	0.5831	-0.375505	11	67442126	ALDH3B2	5'UTR	opensea
cg05976716	0.00592354	0.25728	0.632642	-0.375361	2	143731181	KYNU	Body	opensea
cg03971051	0.00161761	0.459768	0.835126	-0.375358	11	75152954	GDPD5	Body	opensea
cg06401532	0.00111938	0.350049	0.725399	-0.37535	16	24220008	PRKCB	Body	opensea
cg23104830	0.000714846	0.379358	0.75459	-0.375232	22	45865272		IGR	opensea
cg03061778	0.0112707	0.463831	0.839046	-0.375215	10	10337051		IGR	opensea
cg11117460	0.00180944	0.366305	0.741506	-0.375201	11	67982542		IGR	shore
cg11114275	0.00101812	0.360621	0.73582	-0.375198	17	27397066		IGR	opensea
cg14077898	0.00248183	0.34305	0.718245	-0.375195	12	100750695	SLC17A8	TSS200	opensea
cg20860188	0.00266679	0.450964	0.825935	-0.374971	2	23613280	KLHL29	5'UTR	shelf
cg16215361	0.0110064	0.467447	0.842331	-0.374884	11	26594620	MUC15	TSS1500	opensea
cg08243711	0.00243207	0.372935	0.747786	-0.374851	3	99393431	COL8A1	5'UTR	opensea
cg12570013	0.000555494	0.344164	0.71894	-0.374777	19	57630160	USP29	TSS1500	shore
cg12230203	0.00221725	0.357964	0.732658	-0.374694	20	48242474		IGR	opensea
cg22641072	0.0231365	0.392249	0.766931	-0.374682	17	78143724	CARD14	TSS200	opensea
cg11409467	0.00169419	0.304338	0.67902	-0.374682	22	45358836	PHF21B	Body	opensea
cg11843781	0.00153356	0.167462	0.542127	-0.374665	18	47376137	SNHG22	Body	opensea
cg17782547	0.00100987	0.29624	0.67087	-0.37463	10	69896013	MYPN	ExonBnd	opensea
cg13347284	0.00723685	0.43281	0.807421	-0.374611	6	12585393		IGR	opensea
cg03753683	0.0028112	0.323593	0.698184	-0.374591	10	134791323		IGR	shore
cg20706134	0.00294153	0.362884	0.737433	-0.374548	13	61990025	PCDH20	TSS1500	opensea
cg23418968	0.00104409	0.299868	0.674411	-0.374543	2	9816010		IGR	opensea
cg09304395	0.00069312	0.337339	0.711876	-0.374537	16	1162497		IGR	opensea
cg04436877	0.00479273	0.397125	0.771638	-0.374513	1	172466457		IGR	opensea
cg10690829	0.0252057	0.437074	0.811189	-0.374115	5	505071	SLC9A3	Body	shore
cg13735863	0.0051311	0.379701	0.753741	-0.37404	20	61298096	LOC100127888	TSS200	opensea
cg26017484	0.00516468	0.523309	0.897339	-0.37403	1	3322309	PRDM16	Body	island
cg19711100	0.000878894	0.322847	0.696861	-0.374015	2	6603578		IGR	opensea
cg10573729	0.00212382	0.312552	0.686552	-0.374	1	14127783	PRDM2	Body	opensea
cg10522990	0.0101208	0.442544	0.816522	-0.373978	8	110598344	SYBU	Body	opensea
cg01118541	0.00252276	0.298718	0.672665	-0.373947	8	144483004		IGR	opensea
cg06411355	0.00679009	0.347466	0.721362	-0.373896	16	4071211	ADCY9	Body	opensea
cg25431838	0.00835089	0.449165	0.823055	-0.37389	20	9820575	PAK7	TSS1500	shore
cg08361698	0.00987679	0.403445	0.777312	-0.373868	17	19622606		IGR	opensea
cg22790835	0.00258289	0.255418	0.629235	-0.373817	13	111522985	C13orf29	TSS1500	opensea
cg08654655	0.00034548	0.270174	0.643957	-0.373783	1	159141063	CADM3	TSS1500	shore
cg02207360	0.000750964	0.336284	0.709944	-0.37366	15	37513262		IGR	opensea
cg21894048	0.00148472	0.447971	0.821578	-0.373607	16	9081390		IGR	opensea
cg01971393	0.0005715	0.327424	0.700952	-0.373528	15	28201754	OCA2	Body	opensea
cg15446861	0.00754051	0.364544	0.738067	-0.373522	2	3653356	COLEC11	TSS1500	opensea
cg01388889	0.00205834	0.348547	0.72206	-0.373513	13	112508206		IGR	opensea
cg05335492	0.00228156	0.381564	0.755057	-0.373493	16	1195646		IGR	shelf
cg14533523	0.0027209	0.341947	0.71543	-0.373483	6	169852497		IGR	island
cg20895887	0.00470767	0.321335	0.694552	-0.373218	1	2897723		IGR	opensea
cg10033433	0.00348329	0.344621	0.717804	-0.373183	7	155714979		IGR	opensea
cg26644853	0.00015518	0.247373	0.620408	-0.373035	16	57406257	CX3CL1	TSS200	opensea
cg16062531	0.00122348	0.472521	0.845499	-0.372979	14	94404163	ASB2	Body	shore
cg00272561	0.014444	0.2154	0.588313	-0.372913	1	15527244	TMEM51	5'UTR	opensea
cg04700805	0.00200908	0.268962	0.641874	-0.372912	17	80339233		IGR	opensea
cg14762670	0.00147561	0.27298	0.645883	-0.372903	7	82073810	CACNA2D1	TSS1500	shore
cg21564588	9.72831e-05	0.365921	0.738771	-0.37285	6	138580291	ARFGEF3	Body	opensea
cg18666454	0.00148052	0.478782	0.851458	-0.372676	7	150651937	KCNH2	Body	shore
cg07545014	0.000245731	0.300022	0.672685	-0.372662	19	7224441	INSR	Body	opensea
cg13148544	0.00309701	0.395923	0.768581	-0.372659	20	30196119		IGR	island
cg19595242	0.00503444	0.360863	0.733418	-0.372555	1	212640895		IGR	opensea
cg27272853	0.00102142	0.383608	0.756139	-0.372531	16	891260		IGR	shelf
cg15021670	0.00312971	0.475389	0.847865	-0.372476	15	42386726	PLA2G4D	1stExon	opensea
cg25059704	0.000530992	0.379674	0.752136	-0.372462	6	130250792		IGR	opensea
cg09852697	0.00909242	0.383392	0.75585	-0.372458	1	3616642	TP73	Body	opensea
cg20873866	0.000643814	0.200071	0.572422	-0.372351	16	77258338		IGR	opensea
cg05933240	0.000171959	0.191134	0.563479	-0.372344	22	18051014	SLC25A18	5'UTR	opensea
cg02126759	0.00324179	0.480145	0.852447	-0.372302	1	228495060	OBSCN	Body	opensea
cg23238440	0.00741698	0.372535	0.744819	-0.372284	10	124222816	HTRA1	Body	shore
cg18553228	0.0108153	0.307597	0.679853	-0.372257	19	51034638	LRRC4B	Body	opensea
cg02280683	0.00100688	0.37395	0.746202	-0.372252	2	163099630	FAP	Body	opensea
cg04227581	0.00997974	0.502483	0.874691	-0.372208	2	16059290	MYCNUT	TSS1500	opensea
cg13001289	0.00180635	0.377569	0.749733	-0.372164	17	1415550	INPP5K	Body	shelf
cg09692449	0.00522647	0.394901	0.76706	-0.372159	17	39680217	KRT19	Body	shelf
cg10474862	0.00475053	0.347563	0.719675	-0.372113	5	1183424		IGR	opensea
cg12387106	0.00767232	0.539272	0.911373	-0.372102	12	133178249		IGR	shore
cg08401725	0.00218641	0.344905	0.716998	-0.372093	11	34296462	ABTB2	Body	opensea
cg17814814	0.00595537	0.248429	0.6205	-0.372071	1	222060676		IGR	opensea
cg06585307	0.00708363	0.428255	0.800321	-0.372066	16	1581015	IFT140	Body	shelf
cg13485112	0.00111946	0.277162	0.64906	-0.371898	8	103769043		IGR	opensea
cg17691545	0.00485557	0.37113	0.742963	-0.371833	4	87770586	SLC10A6	TSS200	opensea
cg17190992	0.00776841	0.412246	0.783959	-0.371713	4	6748943		IGR	opensea
cg07891457	0.018885	0.336566	0.708255	-0.371689	11	67442075	ALDH3B2	1stExon	opensea
cg00005541	0.000883285	0.383689	0.755362	-0.371674	12	133009863		IGR	island
cg25134647	0.00994062	0.256042	0.627713	-0.371671	12	25454990		IGR	opensea
cg23120936	0.00147529	0.406062	0.777663	-0.371601	6	44251344	TCTE1	Body	shelf
cg14635659	0.0133882	0.472358	0.843906	-0.371549	7	155790771		IGR	opensea
cg08817827	6.27951e-05	0.322651	0.694134	-0.371483	12	66408936		IGR	opensea
cg22342100	0.00142998	0.241008	0.61247	-0.371463	8	124666123	KLHL38	TSS1500	opensea
cg26145873	0.00290802	0.259771	0.631196	-0.371425	3	181604621		IGR	opensea
cg08510885	0.000108171	0.272341	0.64374	-0.371399	8	21989452	HR	TSS1500	shore
cg01335087	0.00108033	0.319833	0.691199	-0.371365	22	19950166	COMT	Body	opensea
cg17049299	0.00174573	0.325462	0.696814	-0.371352	14	100043408	CCDC85C	Body	opensea
cg16860739	0.00232824	0.40599	0.777337	-0.371347	13	113985893	GRTP1	Body	opensea
cg15283092	0.00399496	0.358391	0.729721	-0.37133	3	100244857	TMEM45A	5'UTR	opensea
cg03471940	0.00390079	0.374601	0.745892	-0.371291	17	77893073	LOC101928738	TSS200	opensea
cg25700077	0.00791911	0.386323	0.757578	-0.371255	7	76637488	DTX2P1-UPK3BP1-PMS2P11	Body	opensea
cg14159342	0.00293614	0.227572	0.598794	-0.371222	1	3624292	TP73	Body	shore
cg25578358	0.00210823	0.377279	0.748463	-0.371184	14	98961125		IGR	opensea
cg17828015	0.000936935	0.275251	0.646423	-0.371171	10	101677862	DNMBP	Body	opensea
cg26400954	0.00416293	0.275813	0.646979	-0.371166	13	76291075	LMO7	Body	opensea
cg13479740	0.0138055	0.37868	0.749825	-0.371145	8	69766172		IGR	opensea
cg02727530	0.00350761	0.425006	0.796109	-0.371103	3	128712175	KIAA1257	5'UTR	shore
cg06562682	0.00677641	0.386037	0.757124	-0.371087	19	35607199	FXYD3	5'UTR	opensea
cg10202206	0.000280238	0.215512	0.586592	-0.37108	6	83072573	TPBG	TSS1500	shore
cg21614816	0.00143179	0.507892	0.878948	-0.371056	8	143171137		IGR	opensea
cg09651038	0.0115757	0.277395	0.64845	-0.371055	5	3311367		IGR	opensea
cg13928306	0.00231738	0.276751	0.647798	-0.371046	16	3162397	ZNF205	TSS200	opensea
cg05645622	0.0128398	0.318893	0.689933	-0.37104	7	98771558	KPNA7	Body	opensea
cg12951348	0.000967967	0.340427	0.71146	-0.371033	6	31685430	LY6G6D	Body	opensea
cg18300998	0.000282195	0.333749	0.704726	-0.370977	15	52323904	MAPK6	5'UTR	opensea
cg11192688	0.0039728	0.391118	0.76209	-0.370972	1	171226702	FMO1	5'UTR	opensea
cg01128736	6.34939e-05	0.391574	0.762532	-0.370958	6	4461158		IGR	opensea
cg12304133	0.000485567	0.470775	0.841703	-0.370929	1	2947695		IGR	opensea
cg00338231	0.000268147	0.299073	0.669999	-0.370926	9	138152732		IGR	shore
cg05084668	0.00263065	0.314693	0.685614	-0.370921	3	125655381	ALG1L	5'UTR	opensea
cg19261426	0.00154338	0.22645	0.597325	-0.370875	1	228560439	OBSCN	Body	shore
cg15089370	0.0101842	0.346973	0.717798	-0.370824	5	851458	ZDHHC11	TSS1500	shelf
cg00561322	0.00093005	0.314128	0.684949	-0.370821	11	111606373	PPP2R1B	Body	opensea
cg11730559	0.00163848	0.266577	0.637392	-0.370815	8	116506662	TRPS1	Body	opensea
cg20916830	0.000553981	0.454204	0.824927	-0.370723	1	38583489		IGR	opensea
cg18333339	0.00133762	0.217762	0.588473	-0.370711	3	112885856		IGR	opensea
cg24102817	0.00520491	0.298905	0.669566	-0.370661	6	32427898		IGR	opensea
cg18402804	0.00145333	0.286976	0.657582	-0.370606	3	193546492		IGR	opensea
cg04084099	0.00577705	0.305204	0.675802	-0.370598	6	150572337		IGR	opensea
cg21658097	0.024395	0.397008	0.767595	-0.370587	2	208649854		IGR	opensea
cg09552892	0.00133144	0.176348	0.546931	-0.370583	10	88718274	SNCG	TSS200	opensea
cg10613754	0.00253424	0.255534	0.6261	-0.370566	20	19865732	RIN2	TSS1500	opensea
cg02204637	0.00133535	0.355649	0.726167	-0.370517	5	146888445		IGR	shore
cg08671543	0.000112395	0.175897	0.5463	-0.370404	6	138421227	PERP	Body	opensea
cg25588415	0.000425326	0.509981	0.88037	-0.370389	22	49315207		IGR	opensea
cg09498948	0.00198649	0.285791	0.656155	-0.370364	8	93116100		IGR	shore
cg06828415	0.00835167	0.294619	0.664971	-0.370352	11	68736485		IGR	opensea
cg22369521	0.00386753	0.311539	0.681831	-0.370292	14	101947529		IGR	opensea
cg05818685	0.00127733	0.165157	0.535405	-0.370248	5	11384682	CTNND2	Body	island
cg15881238	0.00191265	0.407363	0.777574	-0.370211	4	87770744	SLC10A6	TSS1500	opensea
cg21215576	0.0229555	0.410073	0.780282	-0.370209	8	124217760	FAM83A	Body	shore
cg06085432	0.00653548	0.38323	0.753434	-0.370204	5	170179543		IGR	opensea
cg13776248	0.00889214	0.477711	0.847631	-0.369921	1	234594634	TARBP1	Body	opensea
cg23858706	0.00119898	0.354131	0.724013	-0.369882	20	62122039	EEF1A2	Body	island
cg27109316	0.00189995	0.322123	0.691984	-0.369862	10	50279586	VSTM4	Body	opensea
cg00677562	0.00899856	0.3608	0.730593	-0.369793	9	111206648		IGR	opensea
cg09584659	0.000401054	0.345465	0.715232	-0.369767	17	77893158	LOC101928738	Body	opensea
cg10627428	0.0117762	0.224347	0.594079	-0.369732	3	122514814	DIRC2	Body	shore
cg08930759	0.00306672	0.278583	0.648301	-0.369718	10	88728947	ADIRF	Body	shore
cg04367164	0.0225344	0.436485	0.806161	-0.369676	11	76902992	MYO7A	Body	opensea
cg00622815	0.00744694	0.320494	0.690115	-0.369621	20	46084231		IGR	opensea
cg18565355	0.00302214	0.20593	0.575392	-0.369462	8	95653874	ESRP1	Body	shore
cg02315489	0.00246746	0.357238	0.726661	-0.369423	2	24398859	C2orf84	Body	shore
cg03780997	0.00157252	0.371128	0.740549	-0.369421	6	31110228	CCHCR1	3'UTR	opensea
cg04254523	0.00471565	0.372492	0.741906	-0.369414	5	75997440	IQGAP2	Body	opensea
cg15667081	0.00286804	0.299053	0.66838	-0.369328	16	10823752		IGR	opensea
cg19561104	0.00173611	0.292831	0.662099	-0.369268	12	124907694	NCOR2	Body	shelf
cg11749792	0.00762445	0.250382	0.619574	-0.369193	8	124730091	ANXA13	Body	opensea
cg18764164	0.00237745	0.440534	0.809689	-0.369155	11	5248426	HBB	TSS200	opensea
cg14132388	0.00158755	0.292671	0.661788	-0.369117	12	120242490	CIT	Body	shore
cg24495007	0.00405584	0.400082	0.769128	-0.369046	8	143867989	LY6D	1stExon	opensea
cg26750617	0.00118192	0.360146	0.729174	-0.369029	12	132293702		IGR	island
cg02326949	0.00135963	0.390662	0.759614	-0.368953	8	126581837		IGR	opensea
cg10393875	0.00348262	0.390552	0.759353	-0.368801	7	73244836	CLDN4	TSS1500	shore
cg15393585	0.00167514	0.401806	0.770604	-0.368798	17	79275309		IGR	opensea
cg21222178	0.00485881	0.357035	0.725829	-0.368794	19	17759409	UNC13A	Body	island
cg06458557	0.00188856	0.359093	0.72787	-0.368777	16	88316505		IGR	shelf
cg09399878	0.00283476	0.383256	0.751986	-0.36873	11	67326220		IGR	opensea
cg08593767	0.00895193	0.47024	0.838966	-0.368727	16	81625093	CMIP	Body	opensea
cg23455837	0.00154621	0.378734	0.74746	-0.368726	7	157809325	PTPRN2	Body	opensea
cg13375944	0.00182035	0.253828	0.622523	-0.368695	14	57461888		IGR	opensea
cg16603092	0.000866811	0.228972	0.597625	-0.368653	14	96280936		IGR	opensea
cg05357695	0.0044022	0.269178	0.637815	-0.368637	14	23623480	SLC7A8	5'UTR	opensea
cg16239717	0.000522419	0.252715	0.621315	-0.3686	17	45028811		IGR	opensea
cg18702012	0.00129916	0.298522	0.667114	-0.368593	10	126106555	OAT	5'UTR	shore
cg10131891	1.20092e-05	0.447805	0.816363	-0.368558	16	89019464	CBFA2T3	Body	opensea
cg16320257	0.000935949	0.290809	0.65935	-0.368541	17	70585228	LINC00673	Body	shelf
cg22688501	0.000915356	0.477024	0.845468	-0.368444	16	23093856	USP31	Body	opensea
cg23693705	0.00318613	0.409389	0.777674	-0.368285	20	62079638	KCNQ2	Body	island
cg01250954	0.000790847	0.316307	0.684561	-0.368254	3	194909020	XXYLT1	Body	opensea
cg27248571	0.00154347	0.399666	0.767907	-0.368242	6	31685542	LY6G6D	Body	opensea
cg15639397	0.000129757	0.358532	0.72677	-0.368238	4	184558128		IGR	opensea
cg01427471	0.00313232	0.355558	0.723777	-0.368219	11	134288416		IGR	opensea
cg23614000	0.00888743	0.445356	0.813555	-0.368199	11	47353259	MYBPC3	3'UTR	opensea
cg25883348	0.00124962	0.257803	0.625872	-0.36807	2	234883862	TRPM8	Body	opensea
cg16799831	0.00248625	0.165941	0.534008	-0.368067	6	7468973		IGR	opensea
cg21333377	0.00301259	0.413745	0.781792	-0.368048	5	40052049	LINC00603	TSS1500	opensea
cg06599652	0.00698094	0.364364	0.73237	-0.368007	3	152588033		IGR	opensea
cg16866316	0.00191938	0.394324	0.762307	-0.367983	1	3360726		IGR	opensea
cg12669518	0.0100751	0.474282	0.842256	-0.367974	10	123334274	FGFR2	Body	opensea
cg01313176	0.00587216	0.511084	0.879028	-0.367943	10	35058287	PARD3	Body	opensea
cg13085630	0.0071719	0.384674	0.752589	-0.367916	5	172331797	ERGIC1	Body	opensea
cg16370261	0.00272547	0.365466	0.733356	-0.36789	12	132040256		IGR	opensea
cg13787442	0.00366063	0.379899	0.747736	-0.367837	9	134670320		IGR	opensea
cg01803101	0.0036136	0.133214	0.501029	-0.367815	19	39589954	PAPL	Body	opensea
cg15465645	0.000580474	0.279729	0.647511	-0.367782	18	20263507		IGR	opensea
cg09442613	0.00264126	0.271721	0.639482	-0.36776	12	76054089		IGR	opensea
cg18546840	0.00132375	0.289408	0.657134	-0.367725	7	114055123	FOXP2	1stExon	opensea
cg14883733	0.0128212	0.371493	0.739184	-0.367691	10	50627354		IGR	opensea
cg14977608	0.000564765	0.196047	0.563695	-0.367648	1	55506512	PCSK9	Body	shore
cg02769206	0.00231033	0.428613	0.796252	-0.36764	12	109210684	SSH1	Body	opensea
cg07857137	0.00136909	0.387767	0.75538	-0.367613	6	8579887	LOC100506207	Body	opensea
cg14145131	0.0111099	0.396615	0.764147	-0.367532	1	212353089		IGR	opensea
cg18796946	0.00129928	0.30604	0.673562	-0.367523	17	6296475		IGR	opensea
cg16667508	0.00461712	0.361442	0.728908	-0.367466	20	43936853	MATN4	1stExon	shore
cg22328298	0.0128202	0.417773	0.785211	-0.367438	14	70384075	SMOC1	Body	opensea
cg19062174	0.00342676	0.235803	0.603235	-0.367432	2	157323390	GPD2	5'UTR	opensea
cg07710094	0.00070684	0.294363	0.661739	-0.367377	8	130279952		IGR	opensea
cg07579946	0.00379941	0.367887	0.735222	-0.367335	22	19949893	COMT	5'UTR	opensea
cg05244019	0.00483447	0.404563	0.771821	-0.367258	11	69591555	FGF4	TSS1500	shore
cg07544459	0.00386096	0.368679	0.735926	-0.367247	12	131864810		IGR	opensea
cg17974515	0.00469977	0.37592	0.743124	-0.367204	1	2252516		IGR	shore
cg04168474	0.00860478	0.337375	0.704567	-0.367192	16	1128865	LOC146336	TSS200	island
cg07386722	0.0196428	0.239838	0.607028	-0.36719	11	69294736		IGR	opensea
cg02180714	0.000144862	0.281238	0.648378	-0.367141	4	110136025	COL25A1	Body	opensea
cg15211927	0.000177943	0.337101	0.704216	-0.367115	13	106501112		IGR	opensea
cg20720208	0.000803811	0.308217	0.675285	-0.367068	6	160330464		IGR	opensea
cg02100354	0.00298484	0.440035	0.806985	-0.366949	17	39675976	KRT15	TSS1500	opensea
cg22935317	0.00073612	0.396567	0.76351	-0.366943	14	23447078	JUB	Body	shelf
cg10911399	0.00131749	0.420237	0.787115	-0.366878	7	80803287		IGR	opensea
cg12701088	0.00147436	0.373451	0.740319	-0.366868	13	113639718	MCF2L	Body	shelf
cg19767548	0.00848515	0.301134	0.667998	-0.366864	11	18433554	LDHC	TSS1500	opensea
cg14936961	0.00107959	0.363254	0.73008	-0.366826	16	810695	MSLN	TSS1500	opensea
cg07050715	0.00756864	0.348511	0.715298	-0.366787	14	99426616		IGR	opensea
cg04578362	0.00115871	0.379643	0.74637	-0.366727	2	145592759		IGR	opensea
cg22779330	0.000343592	0.293283	0.659963	-0.366681	11	69061911	MYEOV	5'UTR	opensea
cg17315693	0.00129059	0.383212	0.749892	-0.36668	10	35866788		IGR	opensea
cg25025966	0.012065	0.4308	0.797473	-0.366674	2	159581121		IGR	opensea
cg02256650	0.00207619	0.25565	0.62232	-0.366669	22	31317287	MORC2-AS1	TSS1500	shore
cg04452432	0.00238167	0.42231	0.788975	-0.366666	16	57406511	CX3CL1	1stExon	opensea
cg19217788	0.0047122	0.329325	0.695984	-0.366659	2	48756584	STON1-GTF2A1L	TSS1500	shore
cg09466887	0.00376274	0.369092	0.735702	-0.36661	15	37307490	MEIS2	Body	opensea
cg24258222	0.00372308	0.348941	0.715546	-0.366605	6	139977467		IGR	opensea
cg25400574	0.0014835	0.23097	0.597569	-0.366599	2	65804139		IGR	opensea
cg01106114	0.00911001	0.445425	0.811991	-0.366566	5	169532702	FOXI1	TSS1500	shore
cg10235181	0.00879485	0.377777	0.744286	-0.366509	7	157306340		IGR	opensea
cg05704352	0.00865183	0.229979	0.596439	-0.36646	3	181930414		IGR	opensea
cg04406869	0.00614724	0.42793	0.79433	-0.3664	13	112333004		IGR	opensea
cg22813391	0.00205264	0.238488	0.604871	-0.366383	20	60183480	CDH4	Body	opensea
cg09396892	0.0018684	0.40728	0.773592	-0.366312	22	45132934	PRR5	Body	island
cg27123351	0.00100983	0.324333	0.690614	-0.366281	11	67442249	ALDH3B2	5'UTR	opensea
cg07658809	0.0111966	0.179491	0.545667	-0.366176	10	134914910	GPR123	Body	shore
cg04245131	0.0115507	0.230892	0.597056	-0.366164	1	235133338		IGR	opensea
cg23187316	0.00484282	0.213943	0.580015	-0.366072	7	1099788	C7orf50	Body	shore
cg19720565	0.00270261	0.431114	0.797158	-0.366044	3	128182327	DNAJB8	5'UTR	opensea
cg02989255	0.00217796	0.380342	0.746384	-0.366041	6	32063774	TNXB	Body	island
cg18962562	0.00233066	0.465593	0.831612	-0.366019	11	7618401	PPFIBP2	TSS200	opensea
cg00281323	0.00085015	0.416669	0.782685	-0.366016	1	228494270	OBSCN	Body	opensea
cg14022610	0.00240809	0.384056	0.750045	-0.365989	7	99327547	CYP3A7-CYP3A51P	Body	opensea
cg01936559	0.00186478	0.212746	0.578654	-0.365908	19	1682718		IGR	opensea
cg12799396	0.00711434	0.218675	0.584562	-0.365887	11	69927084	ANO1	Body	shore
cg13169408	0.0018446	0.447777	0.813635	-0.365859	19	10189879		IGR	opensea
cg06683487	0.00121289	0.482049	0.847876	-0.365827	16	936480	LMF1	Body	opensea
cg21491340	0.00190086	0.516869	0.882585	-0.365716	19	18092572	KCNN1	Body	island
cg23122913	0.0114702	0.295489	0.661131	-0.365642	12	22465457	ST8SIA1	5'UTR	opensea
cg20506745	0.000284844	0.394286	0.759915	-0.365629	2	2581285		IGR	opensea
cg23919160	0.00319199	0.309011	0.674581	-0.36557	9	79484243	PRUNE2	Body	opensea
cg00658743	7.03492e-05	0.180461	0.546019	-0.365558	2	620044		IGR	shore
cg09323878	0.000122306	0.220581	0.586136	-0.365555	6	142872816	LOC153910	Body	opensea
cg22347696	0.00340244	0.493012	0.858564	-0.365551	17	74944924	MGAT5B	3'UTR	island
cg07229760	0.000958241	0.463901	0.829373	-0.365472	11	130596374		IGR	opensea
cg09075844	0.0129503	0.325019	0.690477	-0.365458	5	1245902	SLC6A18	Body	island
cg19883472	0.002629	0.319313	0.684758	-0.365446	6	7532666		IGR	opensea
cg16494471	0.00119087	0.329514	0.694942	-0.365428	3	193748385		IGR	opensea
cg15408855	0.001821	0.346438	0.711782	-0.365344	12	106736581	TCP11L2	Body	opensea
cg26908638	0.000235837	0.198715	0.564051	-0.365336	7	135442762		IGR	opensea
cg15218485	0.0128699	0.266914	0.632248	-0.365333	6	7201665	RREB1	Body	opensea
cg02412803	0.00339857	0.452395	0.817728	-0.365333	16	1099138		IGR	shore
cg12839813	0.000711368	0.313141	0.678461	-0.36532	16	89114720		IGR	island
cg17873612	0.000271024	0.358903	0.724214	-0.365311	1	23279531		IGR	shore
cg19201369	0.00017946	0.467487	0.832783	-0.365296	11	69629430	FGF3	Body	shelf
cg04968742	0.00359544	0.240681	0.605925	-0.365244	2	226759588		IGR	opensea
cg01898628	0.00246027	0.381147	0.746272	-0.365126	17	41836261	SOST	TSS200	shelf
cg20351770	0.00226885	0.45546	0.820554	-0.365094	6	37776074		IGR	opensea
cg00710515	0.000509947	0.47005	0.83508	-0.365029	6	1136873		IGR	opensea
cg24363393	0.00425137	0.360534	0.725427	-0.364893	10	131215469		IGR	opensea
cg00981584	0.00489295	0.239655	0.604537	-0.364882	15	63050387	TLN2	Body	opensea
cg17110349	0.00143212	0.260859	0.625683	-0.364823	20	61554899	DIDO1	5'UTR	shelf
cg01425763	0.00229412	0.438405	0.803159	-0.364753	22	28122600		IGR	opensea
cg12475052	0.0032361	0.454935	0.819673	-0.364737	12	108028456	BTBD11	Body	opensea
cg24068655	0.00975045	0.4482	0.812824	-0.364623	8	49609178	LOC101929268	Body	opensea
cg02546490	0.0040055	0.453592	0.818151	-0.364559	17	79096529	AATK	Body	island
cg00369202	0.00500272	0.412902	0.77746	-0.364559	6	33989844	GRM4	3'UTR	opensea
cg18842310	0.00284327	0.435688	0.800243	-0.364556	13	113627484	MCF2L	Body	shelf
cg08188060	0.00210284	0.408777	0.773323	-0.364546	1	246561637	SMYD3	5'UTR	opensea
cg19491653	0.000673647	0.373197	0.737666	-0.364469	19	21976731		IGR	opensea
cg18956603	0.000983273	0.3192	0.683622	-0.364421	17	39929623	JUP	5'UTR	opensea
cg22718487	0.00818921	0.313434	0.677825	-0.364391	7	43368598	HECW1	Body	opensea
cg12424164	0.0374168	0.437613	0.801991	-0.364378	8	143281845	LINC00051	Body	opensea
cg07817806	0.000437565	0.467518	0.83188	-0.364362	16	20344487	UMOD	3'UTR	opensea
cg02181246	0.0022876	0.325358	0.689702	-0.364344	8	86978636		IGR	opensea
cg11608610	0.000107373	0.26922	0.633534	-0.364314	11	20048944	NAV2	Body	opensea
cg01614658	0.00113278	0.435731	0.80003	-0.364299	17	19651780	ALDH3A1	TSS200	shelf
cg07350785	0.00252571	0.333692	0.697969	-0.364277	11	68478091	MTL5	Body	opensea
cg22845855	0.00738846	0.317703	0.68195	-0.364247	10	95205551	MYOF	Body	opensea
cg21498475	0.00479603	0.393066	0.757303	-0.364237	12	113737469	SLC24A6	3'UTR	opensea
cg25403488	0.000523624	0.369611	0.73381	-0.364199	7	3221228		IGR	opensea
cg01838523	0.0118968	0.198265	0.562453	-0.364188	20	43343290	WISP2	TSS1500	opensea
cg19776953	0.00232287	0.411802	0.77594	-0.364138	10	105630447		IGR	opensea
cg12046424	0.000245259	0.31216	0.676265	-0.364106	4	8357879		IGR	opensea
cg07959070	0.00154253	0.386233	0.750311	-0.364078	22	50026188	C22orf34	Body	island
cg01769460	0.00343767	0.316076	0.680146	-0.36407	8	101428445		IGR	opensea
cg04837642	0.00308284	0.374574	0.738631	-0.364057	2	232462110		IGR	opensea
cg15726326	0.0015759	0.273429	0.637444	-0.364015	17	19651983	ALDH3A1	TSS1500	shelf
cg04841389	0.000479923	0.245534	0.60954	-0.364007	6	32015083	TNXB	Body	opensea
cg01727431	0.000266524	0.254173	0.618144	-0.363972	1	871057	SAMD11	Body	island
cg06482260	0.0032489	0.264563	0.628504	-0.363941	12	52637429	KRT7	Body	shore
cg07966628	0.00445	0.384341	0.748259	-0.363918	11	76541764		IGR	opensea
cg01556275	0.00225604	0.359555	0.723471	-0.363916	1	59245597		IGR	shore
cg08344181	0.00791043	0.465735	0.829497	-0.363762	3	125677491		IGR	island
cg04273661	0.00424148	0.376629	0.74038	-0.363751	19	18896581	COMP	Body	island
cg08953518	0.00382707	0.277292	0.641021	-0.363729	17	5964746		IGR	opensea
cg11342941	0.000997078	0.330388	0.694098	-0.36371	6	161561121	AGPAT4	Body	opensea
cg13278267	0.00964286	0.356152	0.719848	-0.363696	2	38742843		IGR	opensea
cg25080501	0.000278466	0.277254	0.640906	-0.363652	2	3760481		IGR	opensea
cg03630386	0.00083998	0.469419	0.832989	-0.363569	16	1041088		IGR	island
cg01538165	0.000703156	0.373105	0.736671	-0.363566	8	71240128	NCOA2	5'UTR	opensea
cg07575680	0.00201767	0.477262	0.840758	-0.363496	11	65549260	DKFZp761E198	TSS1500	island
cg10186196	0.0105404	0.416372	0.779733	-0.363361	2	23613273	KLHL29	5'UTR	shelf
cg05244408	0.000512302	0.4455	0.808839	-0.363339	3	113609253	GRAMD1C	Body	opensea
cg00886780	0.000461726	0.142269	0.505507	-0.363238	6	35149727		IGR	shore
cg21952528	0.0269137	0.411679	0.774838	-0.363159	6	168721499	DACT2	TSS1500	shore
cg02176460	0.00624829	0.362124	0.72527	-0.363145	17	78143797	CARD14	Body	opensea
cg12017553	0.000100491	0.327303	0.690426	-0.363123	9	8329935	PTPRD	Body	opensea
cg05260915	0.00806137	0.423341	0.786448	-0.363108	1	235134117		IGR	opensea
cg06822989	0.00339152	0.410464	0.773487	-0.363023	5	24832285		IGR	opensea
cg07307752	0.00262338	0.308817	0.671813	-0.362997	7	66888213		IGR	opensea
cg09778401	0.00151835	0.391485	0.754479	-0.362993	17	39810502		IGR	opensea
cg26635956	0.00585006	0.289859	0.652794	-0.362935	5	1194126		IGR	shore
cg03518533	0.000257185	0.471016	0.833857	-0.362841	7	1789648		IGR	shelf
cg22940575	0.00109358	0.487198	0.849984	-0.362786	20	61926191	COL20A1	5'UTR	shore
cg23330006	0.000181258	0.337796	0.70055	-0.362753	12	106507713	NUAK1	Body	opensea
cg13003735	0.00055962	0.33506	0.697789	-0.362729	17	78475383		IGR	opensea
cg02452203	0.000539211	0.401293	0.763886	-0.362592	14	96722282	BDKRB1	TSS1500	opensea
cg25908283	0.000168724	0.200216	0.562784	-0.362568	13	107124524		IGR	opensea
cg11894388	0.00288767	0.288946	0.651475	-0.362529	1	25895474		IGR	opensea
cg08732300	0.000280226	0.316188	0.678646	-0.362458	10	50506885	C10orf71	TSS1500	opensea
cg07520443	0.00179262	0.367671	0.730077	-0.362407	9	79157535		IGR	opensea
cg05095428	0.00111359	0.364069	0.726475	-0.362406	2	69239676	ANTXR1	TSS1500	shore
cg14182264	0.00734667	0.490421	0.852791	-0.36237	18	55445753	ATP8B1	5'UTR	opensea
cg21733927	0.000968213	0.361403	0.72375	-0.362347	17	75283979	SEPT9	1stExon	opensea
cg04003952	0.000705052	0.448795	0.81114	-0.362345	13	99843990		IGR	opensea
cg15765184	0.000773727	0.250434	0.612762	-0.362328	22	21910449	UBE2L3	Body	opensea
cg07589968	0.00272179	0.238743	0.60107	-0.362327	20	43729910	KCNS1	TSS200	shore
cg19909252	0.00200698	0.364404	0.726644	-0.362239	6	131322486	EPB41L2	TSS1500	opensea
cg09190310	0.0033657	0.214075	0.576311	-0.362236	13	113718846	MCF2L	Body	shelf
cg12459828	0.00105592	0.443981	0.806163	-0.362182	22	38146016	TRIOBP	Body	shelf
cg03984375	0.00229613	0.392993	0.755136	-0.362143	22	46484046	LOC400931	Body	shelf
cg09475293	0.00178153	0.416845	0.778974	-0.362128	7	26554983		IGR	opensea
cg21448875	0.000718889	0.244476	0.606592	-0.362116	7	44104584	PGAM2	Body	shore
cg01904304	0.000407972	0.401724	0.763794	-0.36207	22	47736933		IGR	opensea
cg09394701	0.000404661	0.391201	0.753222	-0.362021	6	25193291		IGR	opensea
cg05799600	0.000266675	0.560878	0.922889	-0.362011	16	904543	LMF1	Body	island
cg04595372	0.00211695	0.426287	0.788297	-0.36201	6	49681233	CRISP2	5'UTR	opensea
cg12785993	0.00743706	0.268787	0.630738	-0.361951	2	30401636		IGR	opensea
cg09103234	0.0104262	0.415241	0.777173	-0.361932	12	131529886	GPR133	Body	island
cg00249032	0.0015694	0.346142	0.708021	-0.361879	20	43975752	SDC4	Body	shore
cg13850921	0.00183951	0.280959	0.64278	-0.36182	7	13869826		IGR	opensea
cg24632646	0.020042	0.472597	0.834363	-0.361766	5	506343	SLC9A3	Body	island
cg02604522	0.000409461	0.353785	0.715518	-0.361733	22	46330821	WNT7B	Body	shelf
cg05031011	0.00402324	0.324139	0.685841	-0.361702	16	1216327	CACNA1H	Body	shore
cg04825961	0.00405192	0.509237	0.87089	-0.361652	2	121684478	GLI2	Body	opensea
cg16668176	0.000245669	0.315222	0.676841	-0.361619	19	5308893	PTPRS	5'UTR	opensea
cg12598837	0.0100633	0.326927	0.688464	-0.361536	11	113845788	HTR3A	TSS200	opensea
cg05984496	0.00305905	0.424791	0.786299	-0.361508	5	177716201	COL23A1	Body	opensea
cg15282981	0.00372637	0.371162	0.732646	-0.361484	8	103817736		IGR	shore
cg17610145	0.00372491	0.46275	0.824227	-0.361477	22	50042334	C22orf34	5'UTR	opensea
cg00403246	0.00679323	0.293281	0.654755	-0.361474	10	134794753		IGR	shelf
cg01925891	0.00110638	0.402662	0.764099	-0.361437	11	64310508		IGR	opensea
cg26259042	0.00589817	0.465527	0.826961	-0.361434	5	137173		IGR	opensea
cg02550311	0.00105868	0.381535	0.742941	-0.361406	1	234667517	LINC01354	Body	opensea
cg17708806	0.00146678	0.347233	0.708621	-0.361388	9	138591451	SOHLH1	TSS200	island
cg18030787	0.0122156	0.512151	0.87353	-0.361379	2	121543428		IGR	opensea
cg23094620	0.000183029	0.349936	0.71127	-0.361335	17	1915536	RTN4RL1	Body	opensea
cg06819373	0.00471528	0.307468	0.668766	-0.361298	7	157463355	PTPRN2	Body	opensea
cg02389859	0.0167765	0.309324	0.670586	-0.361262	5	1201691	SLC6A19	TSS200	island
cg11210160	0.00167168	0.372103	0.733346	-0.361242	11	69469626		IGR	shore
cg13629807	0.0139484	0.463086	0.824316	-0.36123	19	32834537		IGR	shore
cg00277753	0.0026332	0.495326	0.856495	-0.36117	10	134918927	GPR123	Body	island
cg27624327	0.00328115	0.32927	0.69038	-0.36111	5	510254	SLC9A3	Body	shore
cg04751223	0.000288012	0.294866	0.655969	-0.361103	8	119663818	SAMD12-AS1	Body	opensea
cg03024251	0.00200615	0.328814	0.68988	-0.361066	6	7673035		IGR	opensea
cg15229454	0.00179317	0.463282	0.824218	-0.360935	13	76279228	LMO7	Body	opensea
cg11554566	0.00885297	0.309625	0.670546	-0.360921	21	47398596		IGR	shelf
cg00987015	0.00034591	0.374569	0.735473	-0.360904	11	62688751	CHRM1	5'UTR	shelf
cg15133098	0.00159606	0.359384	0.720237	-0.360853	3	195648538		IGR	opensea
cg07122176	0.000682618	0.383233	0.744071	-0.360838	3	196323391		IGR	opensea
cg22218322	0.000110299	0.515791	0.876598	-0.360807	19	35085512	SCGBL	TSS200	opensea
cg18429742	0.0332141	0.30389	0.664689	-0.3608	5	851101	ZDHHC11	TSS200	shelf
cg10778971	0.000549677	0.267739	0.628518	-0.360778	14	94577101	IFI27	5'UTR	opensea
cg03963281	0.000838379	0.388975	0.749587	-0.360612	3	16190436		IGR	opensea
cg23051248	0.00385544	0.423318	0.783915	-0.360597	8	1133105		IGR	shore
cg08823894	0.00487777	0.435744	0.796316	-0.360573	12	108167969	ASCL4	TSS200	shore
cg20172636	0.00889397	0.471891	0.83243	-0.360538	10	134610332		IGR	shore
cg13971556	0.0135196	0.489892	0.850427	-0.360535	3	177201705	LINC00578	Body	opensea
cg01958295	0.00360317	0.255707	0.616226	-0.36052	2	36598278	CRIM1	Body	opensea
cg05829526	0.000998736	0.308243	0.668748	-0.360505	8	136677197		IGR	opensea
cg04896851	0.00293357	0.268752	0.629218	-0.360466	22	25290550	SGSM1	Body	opensea
cg16762639	0.00129299	0.468265	0.828729	-0.360464	13	101403948	NALCN-AS1	Body	opensea
cg01281450	0.00056526	0.378603	0.739046	-0.360443	12	68548770	IFNG	3'UTR	opensea
cg03224285	0.000108896	0.481508	0.841858	-0.36035	17	1915660	RTN4RL1	Body	opensea
cg14372452	0.00119387	0.208085	0.568433	-0.360347	9	138152543		IGR	shore
cg25661563	0.000950806	0.301591	0.661797	-0.360206	18	24009619	LINC01543	Body	opensea
cg03730946	0.00161863	0.352748	0.712901	-0.360153	19	6475456	DENND1C	Body	island
cg14437293	3.53367e-05	0.400361	0.760475	-0.360114	17	77642506		IGR	opensea
cg02761266	0.00161538	0.282518	0.642618	-0.3601	4	129522639		IGR	opensea
cg23007190	0.0133659	0.255656	0.615718	-0.360062	8	94850222		IGR	opensea
cg03859090	0.0114999	0.237341	0.597366	-0.360025	11	69522216		IGR	shelf
cg01159980	0.00483469	0.49743	0.857452	-0.360022	5	16509017	FAM134B	Body	opensea
cg06149981	0.00940254	0.339352	0.699362	-0.36001	11	1243947	MUC5B	TSS1500	shelf
cg19753896	0.00205289	0.339772	0.699649	-0.359877	7	141161456	TMEM178B	Body	opensea
cg17132997	0.0010031	0.473083	0.83294	-0.359857	11	69357261		IGR	opensea
cg05581415	0.00350199	0.221665	0.581517	-0.359852	16	2286492	DNASE1L2	1stExon	shore
cg19399865	0.00088772	0.270545	0.630364	-0.359818	14	94970725	SERPINA12	TSS200	opensea
cg06167221	0.00363162	0.469106	0.828903	-0.359798	18	77336130		IGR	island
cg07999979	0.015052	0.428889	0.788681	-0.359792	17	7658399	DNAH2	Body	opensea
cg16384137	0.0107576	0.521754	0.881533	-0.359778	13	111972997	C13orf16	TSS200	opensea
cg02041677	0.000116001	0.429152	0.788857	-0.359705	10	121771263		IGR	island
cg21556281	0.00107932	0.323442	0.683137	-0.359696	7	27154720	HOXA3	5'UTR	shore
cg12599275	0.00150323	0.487232	0.846904	-0.359672	1	3011274	PRDM16	Body	opensea
cg10442549	0.0086366	0.379352	0.738985	-0.359633	1	230818260	COG2	Body	opensea
cg13155924	0.00445551	0.431008	0.79063	-0.359623	2	68507016		IGR	opensea
cg03677069	0.00412934	0.243984	0.603584	-0.359601	10	88718317	SNCG	1stExon	opensea
cg07147614	0.00051811	0.367469	0.727049	-0.35958	10	134095646	STK32C	Body	island
cg04935436	0.0025852	0.470365	0.829923	-0.359558	20	30431758		IGR	shore
cg25553522	0.0106536	0.420544	0.780091	-0.359547	4	71388589	AMTN	Body	opensea
cg10911287	0.00213753	0.436578	0.796086	-0.359508	12	125271306	SCARB1	Body	opensea
cg23602453	0.00162119	0.421233	0.78073	-0.359497	1	246958862		IGR	opensea
cg23101551	0.00112099	0.343191	0.702685	-0.359494	12	69401704		IGR	opensea
cg25686930	0.000103864	0.396626	0.756118	-0.359491	8	102268320		IGR	opensea
cg00267165	0.000288625	0.273577	0.633017	-0.35944	6	6690273		IGR	opensea
cg07027073	0.00158823	0.382396	0.741784	-0.359388	17	39678314		IGR	opensea
cg02642267	0.00399572	0.441524	0.800892	-0.359368	1	242916908		IGR	opensea
cg12616677	0.000127842	0.423384	0.782734	-0.35935	19	55732138		IGR	shelf
cg17969341	0.00155303	0.24574	0.605077	-0.359336	7	1500555	MICALL2	TSS1500	shore
cg20733761	0.00749792	0.306305	0.665635	-0.35933	21	47295215	PCBP3	Body	island
cg23038775	0.00719745	0.30136	0.660633	-0.359273	6	167688682		IGR	opensea
cg26279928	0.000919968	0.260739	0.62001	-0.359271	12	52281891	ANKRD33	5'UTR	opensea
cg21441849	0.0023233	0.382127	0.741395	-0.359268	5	141783740	LOC101926941	Body	opensea
cg08214189	0.00494115	0.486462	0.845727	-0.359265	6	131964554	ENPP3	Body	opensea
cg20909380	0.00419018	0.511265	0.870526	-0.359261	15	99987288		IGR	opensea
cg00829747	0.00162964	0.317949	0.677175	-0.359226	13	86594661		IGR	opensea
cg00835521	0.00591767	0.451006	0.810205	-0.3592	16	5038330	SEC14L5	Body	island
cg15945593	0.000655346	0.329267	0.688443	-0.359175	22	38095249	TRIOBP	5'UTR	opensea
cg07613095	9.58395e-06	0.477777	0.836899	-0.359121	14	51800249	LINC00640	Body	opensea
cg16406967	0.000181017	0.40167	0.76078	-0.359111	7	27155036	HOXA3	5'UTR	island
cg00866564	0.00465854	0.382979	0.742067	-0.359088	5	149883618	NDST1	5'UTR	opensea
cg04562404	0.000141937	0.270107	0.62914	-0.359032	20	46816019		IGR	opensea
cg14528451	0.0194549	0.37667	0.735693	-0.359023	11	68941953		IGR	opensea
cg20812370	0.0152228	0.259131	0.618139	-0.359007	1	164581169	PBX1	Body	opensea
cg08118309	0.000130546	0.506932	0.865926	-0.358994	11	1133837		IGR	opensea
cg24840300	0.0484248	0.406602	0.765571	-0.358969	19	812517	LPPR3	3'UTR	island
cg04425614	0.00127634	0.428611	0.787569	-0.358957	14	105055026	C14orf180	Body	island
cg08091666	0.000510814	0.428409	0.787337	-0.358927	17	79961769	ASPSCR1	Body	island
cg27436283	0.00180072	0.342652	0.701532	-0.35888	8	144302544		IGR	opensea
cg22537335	0.0014923	0.403703	0.762539	-0.358835	6	137366252	IL20RA	TSS1500	shore
cg09409956	0.00190069	0.298083	0.656805	-0.358722	6	31685440	LY6G6D	Body	opensea
cg23675587	0.000141879	0.353249	0.711875	-0.358625	14	68925902	RAD51L1	Body	opensea
cg23516372	0.00473374	0.3556	0.714206	-0.358607	16	56726014		IGR	opensea
cg13714570	0.00209937	0.388792	0.747394	-0.358602	8	140614213	KCNK9	Body	opensea
cg21605847	0.0001977	0.383413	0.741995	-0.358583	10	93413191		IGR	opensea
cg23738286	0.00414668	0.477028	0.835596	-0.358569	9	137012380	WDR5	Body	opensea
cg21028917	0.00211137	0.413472	0.772002	-0.35853	11	1554078		IGR	opensea
cg22359581	0.00790666	0.536767	0.895277	-0.35851	19	48229109	EHD2	Body	island
cg13989519	0.000697668	0.40833	0.766822	-0.358491	11	44820674	TSPAN18	5'UTR	opensea
cg22980156	0.000501195	0.450728	0.809209	-0.358481	17	15366916	CDRT4	5'UTR	opensea
cg03707762	0.00496312	0.398797	0.757271	-0.358475	6	88558613	LOC101928911	Body	opensea
cg23942526	0.00216622	0.517972	0.87644	-0.358468	7	27882598	JAZF1	Body	opensea
cg04873064	0.0143642	0.42751	0.78597	-0.35846	1	209989446		IGR	opensea
cg04556770	0.000293501	0.250915	0.609364	-0.358449	8	18999123		IGR	opensea
cg22420044	0.00729919	0.302324	0.660647	-0.358323	7	99691385	MCM7	Body	opensea
cg20018022	0.000965929	0.214211	0.572487	-0.358276	17	35851415	DUSP14	5'UTR	shore
cg12743968	0.0012304	0.40428	0.762538	-0.358259	19	7797169	CLEC4G	TSS200	shore
cg07164791	0.000610376	0.349823	0.70797	-0.358146	10	134885969		IGR	shore
cg13647861	0.00227077	0.477376	0.835507	-0.358131	17	79899569	MYADML2	Body	shore
cg06079621	0.00236214	0.363505	0.721628	-0.358124	9	74736681	GDA	5'UTR	opensea
cg01855010	0.00597083	0.325889	0.68399	-0.358101	16	87465786	ZCCHC14	Body	opensea
cg19089201	0.00122123	0.379002	0.737062	-0.35806	7	45002287	MYO1G	3'UTR	island
cg17226458	0.00307526	0.353841	0.711879	-0.358038	6	33780022		IGR	opensea
cg20125290	0.00121182	0.24313	0.601142	-0.358012	17	40075935	ACLY	TSS1500	shore
cg02051976	0.00294479	0.245184	0.603189	-0.358005	6	158375450		IGR	opensea
cg21427548	0.0028205	0.410394	0.768396	-0.358002	15	85427896	SLC28A1	1stExon	opensea
cg10517281	0.00187121	0.286519	0.644494	-0.357976	11	393038	PKP3	TSS1500	shore
cg08926567	0.0019523	0.4551	0.813057	-0.357957	1	9444969		IGR	opensea
cg25212053	0.00068709	0.425731	0.783679	-0.357948	11	66055683	YIF1A	Body	shore
cg06862049	0.000264268	0.335697	0.693629	-0.357932	19	49001890	LMTK3	Body	island
cg07784926	0.00242426	0.392047	0.749979	-0.357932	9	133838515		IGR	opensea
cg00509485	0.0104254	0.229696	0.587611	-0.357916	11	69863098		IGR	opensea
cg10517293	0.000179866	0.480624	0.838517	-0.357893	11	86195538	ME3	Body	opensea
cg02810262	0.00136329	0.349369	0.707256	-0.357887	1	16249962	SPEN	Body	opensea
cg07244052	0.000194149	0.32751	0.685345	-0.357835	19	51244220		IGR	opensea
cg18680977	0.000647662	0.327901	0.685736	-0.357835	7	27155039	HOXA3	5'UTR	island
cg21182801	0.00780555	0.406055	0.763886	-0.357831	11	62216726	AHNAK	Body	opensea
cg11598403	0.00439378	0.377736	0.735554	-0.357818	18	74799500	MBP	Body	island
cg24768116	0.00195269	0.263645	0.621438	-0.357793	2	27665128	KRTCAP3	TSS200	island
cg22975521	0.00202718	0.490653	0.848445	-0.357792	2	121551192		IGR	opensea
cg11757417	0.00364964	0.322682	0.680452	-0.35777	7	98424289		IGR	opensea
cg25801976	0.00139138	0.132726	0.490478	-0.357752	8	48648112	KIAA0146	3'UTR	shore
cg19620679	0.00329861	0.431735	0.789458	-0.357723	6	145031604	UTRN	Body	opensea
cg22784836	0.00352337	0.524739	0.882461	-0.357722	11	1219516		IGR	shelf
cg16100716	0.0070544	0.321517	0.679196	-0.357679	21	43050667		IGR	opensea
cg14491800	0.0137432	0.169444	0.527055	-0.357612	14	77385166		IGR	opensea
cg21966975	0.00567662	0.316113	0.673721	-0.357608	1	17575420	PADI3	TSS200	opensea
cg13342364	0.000514912	0.406442	0.764038	-0.357596	17	75283939	SEPT9	TSS200	opensea
cg14120058	0.00436469	0.307076	0.66467	-0.357594	1	207206370	C1orf116	TSS1500	opensea
cg19923326	0.00133628	0.465851	0.823395	-0.357543	11	2828778	KCNQ1	Body	island
cg05989861	0.0157893	0.316022	0.67356	-0.357538	2	95940031	PROM2	TSS200	opensea
cg06741809	0.0207259	0.375791	0.733283	-0.357492	12	52917767		IGR	opensea
cg03713135	0.0130603	0.408079	0.765529	-0.357451	20	58660429		IGR	shelf
cg06972903	0.00945052	0.402665	0.760111	-0.357447	1	6580525	PLEKHG5	TSS1500	opensea
cg10828035	0.00149207	0.412447	0.769859	-0.357412	12	116977878		IGR	opensea
cg04082408	0.000428183	0.446852	0.804211	-0.357359	22	30648599		IGR	opensea
cg04006327	5.40777e-06	0.131104	0.48846	-0.357356	11	72533487	ATG16L2	Body	island
cg03641847	0.000134895	0.441665	0.79901	-0.357345	22	24577443	SUSD2	5'UTR	opensea
cg11082655	0.00502569	0.344749	0.702092	-0.357342	8	49502914	LOC101929268	Body	opensea
cg17429686	0.00204907	0.419768	0.777108	-0.357341	1	2571229		IGR	shelf
cg25795369	0.00331516	0.454678	0.811993	-0.357315	22	50094962		IGR	shelf
cg17645165	0.0012682	0.362086	0.719359	-0.357273	11	70966447		IGR	shelf
cg19002027	0.00253015	0.372552	0.729818	-0.357266	13	113049747	C13orf28	Body	opensea
cg06949778	0.00357802	0.371943	0.729203	-0.357261	1	180892623	KIAA1614	Body	opensea
cg25381333	0.00162124	0.446375	0.803635	-0.35726	16	88120972		IGR	opensea
cg21209876	0.000873545	0.34515	0.702401	-0.357251	14	23447792	JUB	Body	shelf
cg02405598	0.00414228	0.317786	0.675004	-0.357218	2	66723102	MEIS1	Body	opensea
cg19502050	0.00664456	0.265166	0.622349	-0.357182	13	106644047		IGR	opensea
cg07505433	0.000372252	0.419208	0.776333	-0.357125	19	5037219	KDM4B	Body	island
cg10872919	0.0108942	0.273864	0.63098	-0.357116	16	30501779	ITGAL	Body	opensea
cg21100469	0.0130895	0.374609	0.731674	-0.357064	11	8255572	LMO1	Body	opensea
cg20902776	0.00300763	0.491413	0.848447	-0.357033	17	8249050	ODF4	Body	opensea
cg01262413	0.00101718	0.380538	0.73757	-0.357032	7	157691541	PTPRN2	Body	shore
cg10692363	0.00124679	0.235611	0.592602	-0.356991	10	80327890		IGR	opensea
cg05711506	0.0148956	0.447795	0.804707	-0.356912	16	1813796	MAPK8IP3	Body	shore
cg17095436	0.00107693	0.411031	0.767934	-0.356903	1	3614691	TP73	1stExon	opensea
cg16901531	9.37404e-05	0.35927	0.716133	-0.356864	9	138631680	KCNT1	Body	shelf
cg09403162	0.00200591	0.318264	0.675125	-0.356861	12	127380944		IGR	opensea
cg19067828	0.000763337	0.38294	0.739781	-0.356841	17	29733469	RAB11FIP4	Body	opensea
cg26177041	0.00690942	0.273585	0.630411	-0.356826	4	114389632	CAMK2D	Body	opensea
cg27175123	0.000734298	0.397918	0.754718	-0.3568	14	82122118		IGR	opensea
cg02838980	0.00266713	0.366519	0.723312	-0.356793	16	10402487		IGR	opensea
cg15485216	0.00094862	0.460569	0.817303	-0.356735	19	35784467	MAG	5'UTR	shelf
cg02064674	0.00249558	0.397058	0.753745	-0.356687	8	70690124	SLCO5A1	Body	opensea
cg19057390	0.00100344	0.30805	0.664735	-0.356685	8	70803993		IGR	opensea
cg04266870	0.00070946	0.290386	0.647024	-0.356638	1	172292157	DNM3	Body	opensea
cg26753302	0.0112196	0.380636	0.73726	-0.356624	18	61143993	SERPINB5	TSS200	opensea
cg15130589	0.00171816	0.402068	0.758687	-0.356619	1	180555760		IGR	opensea
cg20922775	0.00571734	0.356779	0.713393	-0.356614	1	166982516	MAEL	Body	opensea
cg12869797	0.0244129	0.482818	0.839424	-0.356606	11	69624605		IGR	shore
cg12623445	0.00207468	0.288222	0.644821	-0.356599	15	70473391		IGR	opensea
cg24761763	0.00212681	0.288578	0.645161	-0.356584	3	134622746	EPHB1	Body	opensea
cg02432467	0.00218299	0.308145	0.664714	-0.356569	16	1963432	HS3ST6	Body	shore
cg24395117	0.017214	0.138256	0.494815	-0.356559	11	70245893	CTTN	5'UTR	shore
cg00223647	0.0056331	0.280181	0.636737	-0.356556	6	3900395		IGR	opensea
cg12393623	0.0183189	0.390795	0.747346	-0.356551	17	81047627	METRNL	Body	island
cg05976955	0.00147245	0.351466	0.707996	-0.35653	11	19366443		IGR	shore
cg05235344	0.00445003	0.268559	0.624972	-0.356414	6	11810356		IGR	opensea
cg23408471	0.00117188	0.405011	0.7614	-0.356389	22	46482020	MIRLET7BHG	Body	island
cg15228639	0.00704672	0.382563	0.738907	-0.356345	15	42289939	PLA2G4E	Body	opensea
cg05302691	0.00374848	0.343105	0.699421	-0.356316	12	25738762	LMNTD1	Body	opensea
cg21761503	0.00602021	0.347718	0.704007	-0.356288	5	150965737		IGR	opensea
cg27652459	0.0115718	0.298726	0.655004	-0.356278	11	46709238	ARHGAP1	Body	opensea
cg06903917	0.00932989	0.469255	0.825477	-0.356222	1	242767942		IGR	opensea
cg19539605	0.0215923	0.421816	0.777992	-0.356176	15	100600822	ADAMTS17	Body	opensea
cg10078511	0.0013396	0.253712	0.609856	-0.356144	15	39872032	THBS1	TSS1500	shore
cg02421033	0.00757211	0.508982	0.86508	-0.356098	16	1207833	CACNA1H	Body	island
cg22819738	0.00140149	0.380123	0.736133	-0.35601	3	98705169		IGR	opensea
cg25002788	0.000502594	0.303223	0.659214	-0.35599	4	1166873	LOC100130872-SPON2	Body	shore
cg01943225	0.00294949	0.492574	0.848517	-0.355943	9	5893325	MLANA	Body	opensea
cg27131563	0.00104536	0.356191	0.712113	-0.355922	8	67434522		IGR	opensea
cg16637458	0.00200496	0.280475	0.636375	-0.3559	13	113585948		IGR	opensea
cg27202475	0.000528826	0.31471	0.670602	-0.355892	11	43955465		IGR	opensea
cg03417430	0.0144211	0.440709	0.796601	-0.355892	5	141245966	PCDH1	TSS200	opensea
cg07158371	0.000933537	0.403172	0.759052	-0.35588	1	108235770	VAV3	Body	opensea
cg21580196	0.0206085	0.185325	0.541202	-0.355877	8	74332258	STAU2-AS1	TSS200	opensea
cg05874549	0.00278157	0.458478	0.814351	-0.355874	8	876825		IGR	opensea
cg01773584	0.00268946	0.301962	0.657796	-0.355835	9	75155690	TMC1	5'UTR	opensea
cg12200478	0.000362087	0.387775	0.743582	-0.355808	14	21466565	SLC39A2	TSS1500	opensea
cg06214994	0.00622244	0.381546	0.737295	-0.355749	10	8955880	LOC105755953	ExonBnd	opensea
cg25145360	0.00761961	0.304255	0.65999	-0.355735	17	19651881	ALDH3A1	TSS200	shelf
cg22131172	0.0060468	0.287208	0.642939	-0.355731	13	111522865	C13orf29	TSS1500	opensea
cg17411016	0.0166874	0.138311	0.494012	-0.355701	2	47100912		IGR	opensea
cg14510322	0.000712345	0.465697	0.821364	-0.355667	13	112577657		IGR	shore
cg18023598	0.00171617	0.160785	0.516446	-0.355661	1	19992504	HTR6	1stExon	island
cg01728410	0.0100881	0.25107	0.606717	-0.355647	7	98048412		IGR	opensea
cg01450896	0.00293661	0.427955	0.783593	-0.355637	16	1041686		IGR	shore
cg04872947	0.000292809	0.459668	0.815171	-0.355502	1	17846815		IGR	opensea
cg15818632	0.00199841	0.396307	0.751751	-0.355444	1	3017794	PRDM16	Body	opensea
cg13745632	0.000522786	0.260959	0.616396	-0.355437	10	50507003	C10orf71	TSS200	opensea
cg19795338	0.00224639	0.366777	0.722176	-0.355398	3	193273475	ATP13A4	TSS1500	opensea
cg04905912	0.00558189	0.438884	0.794276	-0.355392	8	99318391		IGR	opensea
cg20584011	0.0113538	0.412854	0.768244	-0.35539	5	851422	ZDHHC11	TSS1500	shelf
cg05317096	0.00205145	0.366418	0.721803	-0.355386	14	99285985		IGR	opensea
cg16451324	0.00262323	0.284552	0.639899	-0.355347	2	183291758	PDE1A	Body	opensea
cg05389608	0.00292393	0.458162	0.813485	-0.355323	5	148350088		IGR	opensea
cg18634868	0.00140886	0.433974	0.789293	-0.355319	8	102449435		IGR	opensea
cg10223199	0.0021203	0.386177	0.741472	-0.355295	1	152475466		IGR	opensea
cg16786327	0.000650399	0.257232	0.612517	-0.355285	20	2023213		IGR	opensea
cg14075444	0.000644065	0.351381	0.70658	-0.355199	5	127685317	FBN2	Body	opensea
cg11953262	0.000436249	0.35162	0.706789	-0.355169	19	30878468	ZNF536	5'UTR	opensea
cg24687432	0.00506349	0.381142	0.7363	-0.355158	15	26109608	ATP10A	TSS1500	shore
cg10776533	0.00459009	0.317765	0.672865	-0.355101	3	184037459	EIF4G1	Body	opensea
cg07652096	0.00114576	0.184073	0.53917	-0.355097	20	19974832	RIN2	Body	opensea
cg05287480	0.0008249	0.291896	0.646991	-0.355095	7	27176127		IGR	shelf
cg00872984	0.00221959	0.273849	0.62894	-0.355091	6	32063991	TNXB	Body	island
cg24371033	0.00704911	0.244296	0.599382	-0.355086	2	241807924	AGXT	TSS1500	opensea
cg24260606	0.000925855	0.283928	0.639002	-0.355074	7	39468050	POU6F2	Body	opensea
cg21374469	0.000338073	0.388358	0.743431	-0.355073	17	7615725		IGR	opensea
cg10921916	0.00150097	0.479869	0.834939	-0.35507	16	24066784	PRKCB	Body	opensea
cg05168015	0.0153129	0.350517	0.705573	-0.355056	5	171880461	SH3PXD2B	Body	shore
cg22130743	0.00718286	0.479099	0.83414	-0.355042	11	134509721		IGR	opensea
cg19416832	0.0149243	0.480166	0.835177	-0.355011	11	12271422	MICAL2	Body	opensea
cg12261786	0.000880845	0.222016	0.577024	-0.355008	10	88727830	C10orf116	TSS1500	shore
cg03398156	0.00128791	0.380925	0.735895	-0.35497	2	220154779	PTPRN	3'UTR	opensea
cg12174736	0.00495351	0.307722	0.662684	-0.354963	5	131991645	TH2LCRR	TSS200	island
cg05223459	0.0109872	0.380529	0.735483	-0.354954	11	45928854	C11orf94	TSS200	opensea
cg00188654	0.00711829	0.338677	0.693588	-0.354911	16	3696402		IGR	opensea
cg19981982	0.00320082	0.442623	0.797498	-0.354875	11	120418900		IGR	opensea
cg06080274	0.00740672	0.199669	0.5545	-0.354832	19	35896238	LINC01531	TSS1500	opensea
cg27331548	0.00333938	0.35434	0.70916	-0.354819	1	118083779		IGR	opensea
cg15294119	0.0017762	0.313098	0.6679	-0.354802	18	56303440		IGR	opensea
cg00313452	0.00517196	0.362193	0.716913	-0.354721	11	111606531	PPP2R1B	Body	opensea
cg11490019	0.0264844	0.431566	0.786282	-0.354715	6	168721492	DACT2	TSS1500	shore
cg10944297	0.000830662	0.421248	0.775954	-0.354706	8	99838661	STK3	TSS1500	shore
cg05298696	0.0135503	0.463951	0.818621	-0.354669	2	70188691	ASPRV1	1stExon	island
cg17697835	0.00359365	0.315822	0.67049	-0.354668	17	75283832	SEPT9	TSS200	opensea
cg06355422	3.88047e-05	0.396924	0.751567	-0.354642	22	50013649	C22orf34	Body	shelf
cg12288076	0.00479194	0.440562	0.795203	-0.354641	20	45170254	C20orf123	Body	island
cg08093323	2.47541e-05	0.41476	0.769393	-0.354633	11	3243069	C11orf36	Body	shelf
cg21488617	0.00245589	0.308431	0.66303	-0.354599	1	38022586	DNALI1	1stExon	island
cg14382215	0.00479638	0.353121	0.707715	-0.354593	1	161169007	NDUFS2	TSS200	shelf
cg15948324	0.000899491	0.275692	0.630281	-0.354589	7	157809500	PTPRN2	Body	opensea
cg11285322	0.000844313	0.470282	0.824811	-0.354529	11	1430600	BRSK2	TSS1500	shore
cg06853489	0.000460763	0.177167	0.53169	-0.354523	1	73531614		IGR	opensea
cg23931734	0.00331717	0.362226	0.716714	-0.354489	15	63673013	CA12	Body	shore
cg10339295	0.00710823	0.317358	0.671835	-0.354477	14	101942203		IGR	opensea
cg17593472	0.00259155	0.29895	0.653328	-0.354378	5	142065676	FGF1	5'UTR	opensea
cg12137357	0.0183085	0.465945	0.820314	-0.354369	1	46989771		IGR	opensea
cg04260403	0.00302576	0.332039	0.686398	-0.35436	1	64992133	CACHD1	Body	opensea
cg12544243	8.39162e-05	0.288765	0.643104	-0.35434	19	1005641	GRIN3B	Body	shore
cg25182621	0.000721758	0.472783	0.827118	-0.354335	3	184097440	CHRD	TSS1500	shore
cg05958900	0.0022398	0.302031	0.656319	-0.354288	9	132251896	LINC00963	Body	shore
cg25367334	0.0060331	0.466507	0.820722	-0.354215	10	134928457	GPR123	Body	shore
cg16167060	0.00571376	0.353291	0.707443	-0.354152	2	235934945	SH3BP4	5'UTR	opensea
cg02065165	0.00252422	0.430999	0.785149	-0.354151	2	28888046		IGR	opensea
cg15263555	0.00256358	0.333918	0.688064	-0.354146	13	42680563	DGKH	Body	opensea
cg08805241	0.00413465	0.372188	0.726321	-0.354133	17	55110904		IGR	opensea
cg18484083	0.00448158	0.473754	0.82786	-0.354107	1	204391927	PIK3C2B	3'UTR	opensea
cg05804047	0.00572381	0.330535	0.684587	-0.354052	4	77752568		IGR	opensea
cg18527739	0.00034915	0.364001	0.717921	-0.35392	22	49946312	C22orf34	Body	opensea
cg22397254	0.0078455	0.348921	0.702829	-0.353908	17	13679687		IGR	opensea
cg05445326	0.0290731	0.32336	0.677254	-0.353893	3	196065569	TM4SF19	TSS1500	opensea
cg01157280	0.00360434	0.348332	0.702212	-0.35388	2	238499464	RAB17	1stExon	opensea
cg16267807	0.000246429	0.419443	0.773304	-0.353861	15	59824304		IGR	opensea
cg06934788	0.00360684	0.330605	0.684462	-0.353857	16	9092239		IGR	opensea
cg10012533	0.000349575	0.385835	0.739656	-0.353821	22	44641955	KIAA1644	3'UTR	opensea
cg04628578	0.0307732	0.398653	0.752422	-0.353768	20	59759376		IGR	opensea
cg04340501	0.00642311	0.297188	0.650948	-0.353761	6	107199589	LOC100422737	Body	opensea
cg14492049	0.0118632	0.37256	0.726259	-0.353699	8	80785827		IGR	opensea
cg24029509	0.0112559	0.32265	0.676321	-0.353671	20	17206141	PCSK2	TSS1500	shore
cg17559847	0.00468135	0.375329	0.728994	-0.353665	1	246957831		IGR	opensea
cg09193477	0.00197008	0.345145	0.698689	-0.353545	7	158188683	PTPRN2	Body	opensea
cg09941884	0.0017967	0.325967	0.679507	-0.35354	16	891400		IGR	shelf
cg15578332	0.00572099	0.391083	0.744584	-0.353501	3	195870249		IGR	opensea
cg27261597	0.0151081	0.369116	0.722615	-0.353499	1	209604378	LOC642587	Body	opensea
cg03191997	6.80341e-05	0.227443	0.58088	-0.353437	8	102803289	NCALD	1stExon	opensea
cg06172906	0.0199667	0.526951	0.880351	-0.3534	17	41210		IGR	opensea
cg07047066	0.00457956	0.390075	0.743408	-0.353333	16	50564813		IGR	opensea
cg03879823	0.00840502	0.414997	0.768327	-0.35333	6	13015221	PHACTR1	Body	shore
cg04182226	0.00258681	0.306718	0.66004	-0.353323	6	32014300	TNXB	Body	opensea
cg06507186	0.0036284	0.443934	0.797217	-0.353283	15	22941822	CYFIP1	Body	shelf
cg04064050	0.000448571	0.303584	0.656862	-0.353278	6	127663586	ECHDC1	5'UTR	shore
cg20389336	0.00337239	0.480664	0.833929	-0.353265	3	193868203		IGR	opensea
cg10100887	0.00145382	0.343603	0.696842	-0.353238	20	56273259	PMEPA1	5'UTR	opensea
cg27127608	0.0113954	0.387943	0.741174	-0.353232	5	158488659	EBF1	Body	opensea
cg21201572	0.00587225	0.329629	0.682858	-0.353228	7	16844606	AGR2	5'UTR	opensea
cg04556550	0.00157513	0.395488	0.748661	-0.353173	7	72982668		IGR	shelf
cg17253407	0.000895735	0.440298	0.793433	-0.353135	11	133917375		IGR	opensea
cg04002944	0.00356212	0.393725	0.746811	-0.353087	8	143558609	BAI1	Body	island
cg12303102	0.000633398	0.427872	0.780869	-0.352996	10	75174849	ANXA7	TSS1500	shore
cg00428638	0.00215927	0.470756	0.823725	-0.352968	19	7224713	INSR	Body	opensea
cg14149304	0.00036064	0.385084	0.73801	-0.352926	1	26145407	FAM54B	TSS1500	shore
cg02975928	0.00236865	0.385465	0.738389	-0.352925	17	75351281	SEPT9	Body	opensea
cg19365176	0.00059258	0.318071	0.670992	-0.352921	12	116963394		IGR	opensea
cg08616951	0.000509271	0.357793	0.710678	-0.352885	11	394545	PKP3	Body	island
cg22626362	0.00261183	0.395095	0.747967	-0.352872	6	22056734	CASC15	Body	opensea
cg08763063	0.000367418	0.370649	0.723515	-0.352866	7	146072558	CNTNAP2	Body	opensea
cg06993429	0.00754371	0.412242	0.765091	-0.352849	16	1843753	IGFALS	TSS200	shore
cg16644023	0.00316656	0.305266	0.658095	-0.352829	7	27154845	HOXA3	5'UTR	shore
cg08455073	0.00517303	0.258649	0.611464	-0.352815	7	23286463	GPNMB	5'UTR	shore
cg11747081	0.00223671	0.409208	0.762006	-0.352798	13	76444823		IGR	opensea
cg13892622	0.000856118	0.387975	0.740757	-0.352781	14	95008607		IGR	opensea
cg08100364	0.0025589	0.321955	0.674736	-0.35278	10	44304883		IGR	opensea
cg18034710	0.00636855	0.439502	0.792254	-0.352751	2	6072784	LINC01105	TSS200	opensea
cg08416530	0.00262912	0.261364	0.614037	-0.352673	9	139588401		IGR	shore
cg06699669	0.0166409	0.534389	0.88704	-0.35265	11	70309970		IGR	island
cg10920646	0.000381208	0.512498	0.865125	-0.352628	13	112553231	LINC00354	Body	opensea
cg13792101	0.000191401	0.405512	0.758138	-0.352626	11	70312648		IGR	shelf
cg09787089	0.000688641	0.340903	0.693514	-0.352612	1	54739176	SSBP3	Body	opensea
cg16189994	0.00549523	0.3931	0.745704	-0.352603	11	34024039		IGR	opensea
cg17569124	0.00216263	0.240611	0.593209	-0.352597	7	27183643	HOXA5	TSS1500	island
cg07963670	5.61512e-05	0.203921	0.556506	-0.352585	8	23161764	LOXL2	Body	opensea
cg14437725	0.00112782	0.319287	0.671847	-0.35256	9	137787387		IGR	opensea
cg04747523	0.000991528	0.301744	0.654258	-0.352514	2	64713386		IGR	opensea
cg00219169	0.00076139	0.224529	0.577034	-0.352505	10	530951	DIP2C	Body	island
cg23463356	0.0032475	0.404556	0.757055	-0.352499	17	56744069	TEX14	5'UTR	opensea
cg26767059	0.0259189	0.378892	0.731377	-0.352485	2	23893225	KLHL29	Body	opensea
cg11909799	0.00210402	0.38828	0.740759	-0.352479	4	186508184	SORBS2	3'UTR	opensea
cg21736729	0.00809992	0.195462	0.547941	-0.352479	8	145578395	TMEM249	Body	shore
cg11042561	0.00260631	0.0969018	0.449297	-0.352395	9	99449451		IGR	island
cg16773677	0.00335543	0.2445	0.596894	-0.352394	7	65635328		IGR	opensea
cg16793592	0.0121913	0.220814	0.573096	-0.352282	5	158407204	EBF1	Body	opensea
cg21610815	0.000464699	0.401874	0.754089	-0.352216	2	113994035	PAX8	Body	island
cg17697136	0.01355	0.282803	0.635008	-0.352205	20	59260345		IGR	opensea
cg06180200	0.000322058	0.37115	0.723333	-0.352183	19	39402936	CCER2	TSS200	opensea
cg06048102	0.00183277	0.265779	0.617923	-0.352143	13	51575027	GUCY1B2	Body	opensea
cg10758667	0.00282536	0.415626	0.76773	-0.352104	3	134100875		IGR	opensea
cg02194717	0.0133074	0.515594	0.867694	-0.3521	11	70415188	SHANK2	Body	opensea
cg05298182	0.0132902	0.394605	0.746699	-0.352094	2	129814727		IGR	opensea
cg01572505	0.00127937	0.407493	0.759509	-0.352016	5	136528088	SPOCK1	Body	opensea
cg10736208	0.000983816	0.426917	0.778926	-0.352009	6	32078398	TNXB	TSS1500	opensea
cg14119236	0.00688676	0.328046	0.680054	-0.352008	12	4489075	FGF23	TSS200	opensea
cg02034457	0.0092097	0.421909	0.773911	-0.352003	6	131964576	ENPP3	Body	opensea
cg10338475	0.00198667	0.367509	0.719494	-0.351985	5	60458894	SMIM15	TSS1500	shore
cg03065459	0.00458983	0.473557	0.825535	-0.351978	16	3059773		IGR	shelf
cg04588423	0.00323422	0.502248	0.854203	-0.351954	1	48380059	TRABD2B	Body	opensea
cg03343681	0.00110955	0.362328	0.714282	-0.351953	1	2731578		IGR	opensea
cg01043096	0.0042665	0.419974	0.771926	-0.351952	13	110999057	COL4A2	Body	opensea
cg21549260	0.0189051	0.477292	0.829216	-0.351925	3	195538768	MUC4	1stExon	opensea
cg05082466	0.00944223	0.327494	0.679416	-0.351922	6	2953123	SERPINB6	Body	opensea
cg15015854	0.00437917	0.407093	0.759003	-0.35191	6	138353398		IGR	opensea
cg07804749	0.017642	0.340875	0.692777	-0.351902	1	12610104		IGR	opensea
cg17619570	0.000466113	0.290915	0.642813	-0.351898	9	93308791	LINC01501	Body	opensea
cg23936361	0.029837	0.256201	0.608003	-0.351802	20	46093507		IGR	opensea
cg03485677	0.00299802	0.504283	0.856063	-0.35178	1	6386456	ACOT7	Body	opensea
cg05761089	0.000615014	0.289933	0.641709	-0.351776	12	77626296		IGR	opensea
cg03748748	0.00180015	0.493388	0.845163	-0.351776	17	37968911	IKZF3	Body	opensea
cg16683354	0.000959473	0.424289	0.776064	-0.351775	2	130010439	LOC151121	Body	opensea
cg13436655	0.00475769	0.44026	0.792031	-0.351771	21	27762440		IGR	opensea
cg14633252	0.00753703	0.310454	0.662167	-0.351713	9	37964247	SHB	Body	opensea
cg07572435	0.0118883	0.535983	0.887666	-0.351683	8	143868013	LY6D	TSS200	opensea
cg09367855	0.00148668	0.546805	0.898465	-0.35166	16	1096613		IGR	shore
cg12214787	0.00540298	0.504984	0.85657	-0.351586	7	116381374	MET	Body	opensea
cg11509184	0.0048064	0.352711	0.704291	-0.35158	11	66324530	ACTN3	Body	shelf
cg17818763	0.00406018	0.427379	0.778946	-0.351567	22	32998791	SYN3	Body	opensea
cg14222093	0.00311247	0.372805	0.724327	-0.351522	5	137945130		IGR	opensea
cg10511186	0.000245943	0.461646	0.813157	-0.351511	16	801394		IGR	shelf
cg12449722	0.00373993	0.221709	0.573134	-0.351425	5	1162279		IGR	opensea
cg25176653	0.0014347	0.442072	0.793468	-0.351397	16	1117988	SSTR5-AS1	Body	shore
cg25952247	0.000126418	0.278156	0.629553	-0.351396	9	139092873	LHX3	Body	island
cg03693099	0.0285227	0.479658	0.831034	-0.351376	9	135936901	CEL	TSS1500	opensea
cg22812604	0.00111146	0.289885	0.641205	-0.35132	8	140417841		IGR	opensea
cg09589462	0.00934904	0.398784	0.750099	-0.351315	20	46369576	SULF2	Body	opensea
cg00645241	0.00358111	0.193615	0.544838	-0.351223	5	4585327		IGR	opensea
cg12597472	0.00705023	0.276303	0.627526	-0.351223	11	69339188		IGR	opensea
cg25518170	0.00171089	0.33591	0.687116	-0.351206	5	493308	SLC9A3	Body	shore
cg22635935	0.00368347	0.324713	0.675823	-0.35111	1	180568057		IGR	opensea
cg05695017	0.0111113	0.407578	0.758632	-0.351054	11	69580635		IGR	opensea
cg10233151	0.000832885	0.470292	0.821323	-0.351031	22	32517933	AP1B1P1	TSS200	opensea
cg04843461	0.00044731	0.515031	0.866037	-0.351007	1	1974661		IGR	shore
cg19720083	0.00641031	0.327255	0.67824	-0.350985	20	47084124		IGR	opensea
cg10687107	0.00210325	0.373533	0.724465	-0.350932	8	67454667		IGR	island
cg25616869	0.00408035	0.435278	0.786201	-0.350923	3	48443867		IGR	opensea
cg06083774	0.000274574	0.425887	0.77681	-0.350922	6	114015588		IGR	opensea
cg23225875	0.00766753	0.412281	0.76319	-0.350909	15	68933322	CORO2B	5'UTR	opensea
cg02919712	0.00309281	0.278266	0.629161	-0.350895	8	120885511	DEPDC6	TSS1500	shore
cg15336920	0.00347253	0.484082	0.834974	-0.350892	4	10015352	SLC2A9	Body	opensea
cg09437522	0.0046648	0.285826	0.636685	-0.350859	20	57431202	GNAS	3'UTR	island
cg04486136	0.0018181	0.256251	0.60708	-0.35083	19	52702171	PPP2R1A	Body	opensea
cg10764492	0.00174755	0.459474	0.810284	-0.35081	12	107039017	RFX4	Body	opensea
cg19243842	8.08854e-05	0.425577	0.776354	-0.350777	1	3058521	PRDM16	Body	shore
cg20948500	0.000178162	0.298043	0.648814	-0.350771	17	6094006		IGR	opensea
cg04338863	0.00648481	0.476544	0.827313	-0.350769	8	33670619		IGR	opensea
cg25247888	0.00213818	0.339278	0.690047	-0.350769	12	34441162		IGR	opensea
cg11274778	0.0123176	0.416294	0.767013	-0.350719	20	31781232	BASE	TSS200	opensea
cg04616586	0.0098035	0.449167	0.799884	-0.350717	9	99445685		IGR	shelf
cg27310594	0.00271555	0.45732	0.80803	-0.35071	12	6933451	GPR162	Body	island
cg11807227	0.00495919	0.432882	0.783584	-0.350702	1	39595053	MACF1	Body	opensea
cg13526784	0.0109197	0.340497	0.691194	-0.350697	10	21624218		IGR	opensea
cg19959591	0.000676844	0.232329	0.583014	-0.350686	14	75422632	PGF	TSS1500	shore
cg14591460	0.000569891	0.276739	0.627371	-0.350632	19	51512895	KLK9	TSS200	opensea
cg23161350	0.000578586	0.285003	0.635593	-0.35059	4	66655798		IGR	opensea
cg06958636	0.00300139	0.224748	0.575297	-0.350548	1	245255197	EFCAB2	Body	opensea
cg09530156	0.0321896	0.304776	0.65531	-0.350534	11	69867139		IGR	opensea
cg05080203	0.0122216	0.420421	0.770954	-0.350533	2	50877644	NRXN1	Body	opensea
cg07066120	0.00491907	0.499284	0.849806	-0.350522	10	124303676		IGR	opensea
cg02480675	0.00154838	0.395022	0.74552	-0.350498	20	6514844		IGR	opensea
cg12970788	0.00697179	0.326969	0.677459	-0.35049	20	58327045	PHACTR3	Body	opensea
cg01883662	0.00758748	0.168841	0.51932	-0.350479	3	196065289	TM4SF19	TSS200	opensea
cg05447343	0.0117727	0.452879	0.803348	-0.350469	17	19648925	ALDH3A1	5'UTR	shore
cg26431550	0.000223732	0.447734	0.798173	-0.350439	1	24691176	C1orf201	Body	opensea
cg03835941	0.0132682	0.442012	0.792436	-0.350424	16	10695908		IGR	opensea
cg00424967	0.000827781	0.282207	0.632622	-0.350415	6	10163569		IGR	opensea
cg20519373	0.000992841	0.261206	0.611593	-0.350387	8	119456570	SAMD12	Body	opensea
cg26781524	0.00270842	0.224108	0.574495	-0.350387	16	81272080	BCMO1	TSS1500	opensea
cg15680282	0.0163076	0.244517	0.594891	-0.350374	5	17106339		IGR	opensea
cg20536330	0.000145721	0.374712	0.725071	-0.350358	14	69782333	GALNT16	Body	opensea
cg19844283	0.00468179	0.350357	0.700709	-0.350352	5	54448226	CDC20B	Body	opensea
cg01001792	0.00208577	0.359071	0.709397	-0.350326	17	28707461	CPD	TSS200	shore
cg05071644	0.00773716	0.426435	0.77675	-0.350314	5	171846125	SH3PXD2B	Body	opensea
cg21210531	0.000798265	0.295002	0.645295	-0.350294	1	235105604		IGR	opensea
cg26915370	0.00549286	0.369107	0.719367	-0.35026	7	134575524	CALD1	TSS1500	opensea
cg08460875	0.00722203	0.284325	0.634566	-0.350241	1	41950362	EDN2	TSS200	opensea
cg00936312	0.00321337	0.335056	0.685285	-0.350228	17	77539850		IGR	opensea
cg08933515	0.000900735	0.240364	0.590578	-0.350214	9	138453520	PAEP	TSS200	opensea
cg06484157	0.0162467	0.476429	0.826632	-0.350203	2	238499306	RAB17	5'UTR	opensea
cg16457274	0.00289535	0.438429	0.788625	-0.350197	12	57569424	LRP1	Body	shore
cg15689759	0.0013558	0.371556	0.721718	-0.350162	13	112190866		IGR	opensea
cg18853925	0.00681699	0.406476	0.756628	-0.350153	3	195869059	LINC00885	TSS1500	opensea
cg04434442	0.00714873	0.307067	0.657219	-0.350152	12	65127880	GNS	Body	opensea
cg13075657	0.00998722	0.487063	0.837179	-0.350115	14	94214682	PRIMA1	Body	opensea
cg08704124	0.00853117	0.31497	0.665067	-0.350097	11	68002917		IGR	opensea
cg05092362	0.00273944	0.446592	0.796645	-0.350054	2	2581323		IGR	opensea
cg08650597	0.021798	0.302177	0.652201	-0.350024	15	101442706	ALDH1A3	Body	opensea
cg24691330	0.00351215	0.361804	0.711823	-0.350019	8	125150452		IGR	opensea
cg08418111	0.00799073	0.305962	0.65598	-0.350019	11	18433745	LDHC	TSS200	opensea
cg20994352	0.00197684	0.452152	0.802149	-0.349998	11	70995437		IGR	opensea
cg14601932	0.00768282	0.409579	0.759556	-0.349977	12	130015672	TMEM132D	Body	opensea
cg26046072	0.000190869	0.377119	0.727063	-0.349944	10	134897020		IGR	island
cg07921828	0.0030644	0.406871	0.756813	-0.349942	1	40285318		IGR	opensea
cg15665105	0.00285201	0.503252	0.853182	-0.34993	14	105046914	C14orf180	TSS1500	opensea
cg13654797	0.00106672	0.27213	0.622012	-0.349882	12	130502199		IGR	opensea
cg24609626	0.00945787	0.329339	0.679173	-0.349834	11	72906440		IGR	opensea
cg22089922	0.00687657	0.279047	0.62888	-0.349834	3	182082871		IGR	opensea
cg25352328	0.00140294	0.134926	0.484731	-0.349804	5	151304817	GLRA1	TSS1500	island
cg18787802	0.00824019	0.420226	0.770004	-0.349779	6	139190700	ECT2L	Body	opensea
cg18505992	0.00238217	0.427176	0.776926	-0.34975	11	43168034		IGR	opensea
cg12289045	8.4351e-05	0.200215	0.549947	-0.349732	19	51141361	SYT3	5'UTR	shore
cg01753209	0.00510326	0.366718	0.716449	-0.34973	21	43098516	NCRNA00111	TSS1500	opensea
cg15774065	0.000509921	0.349302	0.699015	-0.349713	17	79495320	FSCN2	TSS200	island
cg14551162	0.0021077	0.46422	0.813929	-0.34971	3	152357055		IGR	opensea
cg08349093	0.0026675	0.330517	0.680218	-0.349701	10	123387147		IGR	opensea
cg15745560	0.00852435	0.330633	0.680334	-0.349701	16	28550518	NUPR1	TSS200	opensea
cg14576951	0.000549382	0.445369	0.795068	-0.349698	7	1514568	INTS1	Body	island
cg22836826	0.000325046	0.310101	0.659736	-0.349635	19	42194016		IGR	opensea
cg10636540	0.00282151	0.380225	0.729858	-0.349633	6	88655881		IGR	opensea
cg15974125	0.00322767	0.441369	0.790931	-0.349562	2	70430037		IGR	opensea
cg12428117	0.00256389	0.471982	0.82153	-0.349547	5	177038206		IGR	shelf
cg14018648	0.00154665	0.263073	0.612554	-0.34948	17	7083015	ASGR1	TSS200	opensea
cg04818770	0.0177243	0.269687	0.619167	-0.34948	14	91593945	C14orf159	5'UTR	opensea
cg00693696	0.000615001	0.381839	0.731311	-0.349472	17	78874962	RPTOR	Body	opensea
cg22464105	0.00566585	0.484617	0.834064	-0.349447	5	169780772	KCNIP1	TSS200	opensea
cg19880790	0.000877406	0.432216	0.781609	-0.349393	4	86749040	ARHGAP24	Body	opensea
cg01124132	0.00824945	0.292643	0.642021	-0.349377	22	32599511	RFPL2	TSS200	opensea
cg13527169	0.00232598	0.276068	0.625439	-0.349371	4	88452108	SPARCL1	TSS1500	opensea
cg08705382	0.0019662	0.334173	0.683533	-0.349359	1	230322024	GALNT2	Body	opensea
cg05050889	0.00697963	0.355856	0.705132	-0.349276	10	59949319		IGR	opensea
cg04295322	0.00785298	0.489	0.838253	-0.349254	17	26833208		IGR	opensea
cg16609872	0.00155454	0.311219	0.660468	-0.349249	11	2828364	KCNQ1	Body	shore
cg07061298	0.00440954	0.321488	0.670737	-0.349249	7	27153847	HOXA3	5'UTR	shore
cg03518863	0.0047008	0.454834	0.804079	-0.349245	16	4347094		IGR	opensea
cg26695758	0.000625448	0.422598	0.771832	-0.349234	6	32063607	TNXB	Body	island
cg14967400	0.00211153	0.329634	0.678853	-0.349219	4	17032261		IGR	opensea
cg08553726	0.00713546	0.322104	0.671315	-0.349211	12	53270365		IGR	shelf
cg18251389	0.023293	0.388999	0.738176	-0.349177	7	144104563		IGR	opensea
cg21168835	0.00233118	0.457804	0.806952	-0.349148	10	130713007		IGR	opensea
cg18710674	0.000365175	0.285845	0.634944	-0.349099	22	22762784		IGR	opensea
cg16361867	0.00051117	0.260187	0.609262	-0.349075	11	120581355	GRIK4	Body	opensea
cg20834123	0.00634275	0.34002	0.689095	-0.349075	1	183355031	NMNAT2	Body	opensea
cg14654239	0.00354835	0.338187	0.687249	-0.349062	8	335341		IGR	opensea
cg10971278	0.00270451	0.244891	0.593909	-0.349018	13	98908236	FARP1	Body	opensea
cg08389814	0.00189827	0.371535	0.720468	-0.348933	20	61732569	HAR1B	Body	shore
cg06644867	2.19702e-05	0.506473	0.855356	-0.348883	11	1553701		IGR	opensea
cg00246590	0.00279347	0.44926	0.79813	-0.34887	12	126968300		IGR	opensea
cg14892881	0.00302556	0.400661	0.749525	-0.348864	10	23370258		IGR	opensea
cg06402738	0.00329949	0.477736	0.826574	-0.348838	6	45984316	CLIC5	TSS1500	shore
cg06013046	0.00310218	0.28274	0.631548	-0.348808	1	2860549		IGR	opensea
cg10069074	0.00474475	0.399044	0.747829	-0.348785	10	93363945	HECTD2-AS1	Body	opensea
cg05674949	0.00936142	0.354643	0.703411	-0.348768	2	217530592		IGR	opensea
cg00162517	0.00290235	0.373783	0.722527	-0.348744	19	35781587	MAG	TSS1500	opensea
cg08273750	0.0175669	0.466635	0.815364	-0.348729	11	2011282	LOC100133545	TSS200	shelf
cg16341979	0.00786134	0.303883	0.652596	-0.348712	14	94576977	IFI27	TSS200	opensea
cg24928753	0.00552093	0.353796	0.702504	-0.348708	2	98779193	VWA3B	Body	opensea
cg04934500	0.00565086	0.314737	0.663321	-0.348584	5	149995102	SYNPO	5'UTR	opensea
cg10433410	0.0118003	0.451169	0.799693	-0.348523	6	111175127	AMD1	5'UTR	opensea
cg16126191	8.43834e-05	0.379861	0.728369	-0.348508	19	47915793	MEIS3	Body	opensea
cg17614575	0.0037194	0.383563	0.732067	-0.348504	15	62404928		IGR	opensea
cg07360304	0.00290302	0.32175	0.670206	-0.348455	16	1138697	C1QTNF8	3'UTR	shore
cg13781408	0.00162403	0.535535	0.883961	-0.348426	17	79095700	AATK	Body	island
cg26514701	0.00627529	0.415594	0.76401	-0.348416	5	36535688		IGR	opensea
cg15024178	0.00447524	0.39465	0.74305	-0.348399	3	149956276	LINC01213	TSS1500	opensea
cg06515328	0.00131281	0.250196	0.598541	-0.348345	6	168559503		IGR	opensea
cg04945153	0.0388936	0.448105	0.79642	-0.348314	6	31914068	CFB	Body	opensea
cg26169991	0.0049922	0.433496	0.78177	-0.348274	7	155049620		IGR	opensea
cg10589539	0.00272998	0.381389	0.729634	-0.348245	3	119514395	NR1I2	5'UTR	opensea
cg07747189	0.00474326	0.385258	0.733494	-0.348236	12	125009142	NCOR2	5'UTR	opensea
cg19520372	0.000656267	0.478218	0.826364	-0.348146	1	15256127	KIAA1026	Body	opensea
cg19833116	0.0130605	0.362857	0.711001	-0.348143	20	61002642	RBBP8NL	TSS200	opensea
cg13135288	0.0046113	0.423123	0.771253	-0.34813	19	14656554	TECR	Body	opensea
cg21735315	0.00163842	0.335067	0.683173	-0.348106	4	166299355	CPE	TSS1500	shore
cg03199100	0.000138351	0.393597	0.741644	-0.348047	22	39331090		IGR	opensea
cg15377758	0.00214697	0.47103	0.819072	-0.348042	4	1052676		IGR	shelf
cg18577231	0.00673532	0.356356	0.704296	-0.34794	7	127743667		IGR	shore
cg18745931	0.00504668	0.463624	0.811551	-0.347928	11	34653923	EHF	TSS200	opensea
cg16219649	0.00374632	0.133473	0.481393	-0.34792	11	68714011		IGR	opensea
cg13388191	0.00193403	0.377755	0.725675	-0.34792	1	3059137	PRDM16	Body	island
cg15560337	0.00849487	0.370137	0.718057	-0.34792	7	123484898	HYAL4	TSS1500	opensea
cg17055993	0.00011263	0.403646	0.751561	-0.347915	8	134115431	TG	Body	opensea
cg26985674	0.00241608	0.348206	0.696091	-0.347885	2	204980438		IGR	opensea
cg26199445	0.0012306	0.48713	0.834976	-0.347846	10	134844771		IGR	island
cg11428453	0.00242172	0.428297	0.776114	-0.347817	9	85538486		IGR	opensea
cg23942311	0.000702771	0.413654	0.761465	-0.347811	14	51606299		IGR	opensea
cg27438363	0.00125286	0.304033	0.651813	-0.34778	2	234991183		IGR	opensea
cg21779385	0.00173096	0.321351	0.669114	-0.347763	4	77752231		IGR	opensea
cg18092293	0.00281114	0.409682	0.757421	-0.347739	15	52167060	TMOD3	Body	opensea
cg25855436	0.0162126	0.251391	0.599121	-0.34773	1	6445975	ACOT7	TSS200	opensea
cg03391389	0.0106978	0.426328	0.773984	-0.347656	1	3083061	PRDM16	Body	shore
cg00058887	0.00369642	0.307373	0.65497	-0.347596	4	184909018	STOX2	Body	opensea
cg23219905	0.00647391	0.275023	0.622585	-0.347563	10	122756385	MIR5694	Body	opensea
cg23036678	0.0271622	0.388576	0.736123	-0.347547	11	70002831	ANO1	Body	shore
cg10758529	0.0122052	0.359586	0.70713	-0.347543	19	50718141	MYH14	Body	opensea
cg24102792	0.00244336	0.389057	0.736595	-0.347538	13	112051238		IGR	shelf
cg01273384	0.0155264	0.370596	0.718115	-0.347519	20	60529758	MIR1257	TSS1500	opensea
cg25146369	0.000266912	0.433223	0.780712	-0.34749	19	12863331	BEST2	TSS200	shelf
cg20007410	0.000253619	0.476464	0.823923	-0.347459	17	77825389		IGR	opensea
cg14624314	0.00538966	0.40141	0.748862	-0.347452	5	145328877	SH3RF2	Body	opensea
cg06641972	0.00808064	0.498365	0.845804	-0.34744	13	111215290	RAB20	TSS1500	shore
cg07151197	0.00689253	0.353413	0.700765	-0.347352	13	87098885		IGR	opensea
cg03031672	0.0146828	0.347854	0.695201	-0.347348	20	60450178	CDH4	Body	shore
cg07036991	0.00138759	0.404141	0.751443	-0.347302	14	59565187		IGR	opensea
cg02525423	0.00895604	0.316301	0.663598	-0.347297	5	36452638		IGR	opensea
cg10889344	0.00226367	0.446801	0.794063	-0.347262	4	73179086	ADAMTS3	Body	opensea
cg23439593	0.0102342	0.363639	0.71086	-0.347221	5	54734076	PPAP2A	Body	opensea
cg02109585	0.0239046	0.229702	0.576911	-0.347209	2	47194613	TTC7A	Body	opensea
cg18596382	0.0422231	0.399454	0.746635	-0.347182	11	69294873		IGR	opensea
cg20156985	0.000325539	0.226616	0.573792	-0.347176	1	33694609		IGR	opensea
cg06494955	0.000659621	0.383187	0.73034	-0.347153	7	30212842		IGR	opensea
cg06289824	0.0142741	0.394749	0.741898	-0.347149	16	1076283		IGR	shore
cg08509780	0.00852127	0.19429	0.541432	-0.347142	8	124934130	FER1L6	5'UTR	opensea
cg13056369	0.00505293	0.425828	0.772959	-0.34713	8	1906312	ARHGEF10	3'UTR	opensea
cg25139229	0.000959215	0.195826	0.542956	-0.34713	10	49674458	ARHGAP22	Body	island
cg13303497	0.00181844	0.419159	0.766286	-0.347127	8	134847926		IGR	opensea
cg23550060	0.0120841	0.48526	0.832337	-0.347078	12	57484316	NAB2	Body	shore
cg02679502	0.000676207	0.248889	0.5959	-0.347011	8	104384508	CTHRC1	Body	shore
cg09894503	0.00739264	0.410624	0.757627	-0.347003	2	171536301		IGR	opensea
cg04116432	9.82052e-05	0.501026	0.847984	-0.346957	16	1024838		IGR	shelf
cg09790226	0.00684755	0.209576	0.556525	-0.346949	15	33571230		IGR	opensea
cg02473237	0.00261884	0.413948	0.760892	-0.346945	6	139004011		IGR	opensea
cg20621765	0.0251708	0.460557	0.807497	-0.346939	10	95198374	MYOF	Body	opensea
cg24249024	0.00466823	0.216264	0.563202	-0.346939	3	157573923		IGR	opensea
cg14759472	0.00688395	0.518331	0.865266	-0.346934	7	157867695	PTPRN2	Body	opensea
cg16525435	0.00487882	0.452848	0.799743	-0.346896	3	193994972		IGR	opensea
cg06138214	0.000334682	0.403305	0.750195	-0.34689	14	87778912		IGR	opensea
cg26604695	0.000282947	0.448219	0.795089	-0.34687	13	110337260		IGR	opensea
cg08875995	0.0231238	0.153264	0.500117	-0.346853	17	25887224	KSR1	5'UTR	opensea
cg01487910	0.0102272	0.455063	0.801877	-0.346813	6	35453938	TEAD3	Body	island
cg16775752	0.00137152	0.25708	0.603864	-0.346784	10	49674530	ARHGAP22	Body	island
cg06075381	0.00329786	0.476304	0.823083	-0.346779	2	15814274		IGR	opensea
cg00641105	0.0030452	0.350437	0.697191	-0.346754	6	51379049		IGR	opensea
cg01638792	0.00837141	0.391423	0.73817	-0.346747	11	69061344	MYEOV	TSS1500	opensea
cg00452412	0.00231676	0.266779	0.613492	-0.346713	9	88742412	LOC101927623	TSS200	opensea
cg14803282	0.00130642	0.389806	0.736509	-0.346704	14	105047079	C14orf180	TSS1500	opensea
cg14144910	0.00683427	0.322546	0.669237	-0.346691	3	130491653		IGR	opensea
cg12793116	0.00672647	0.298788	0.645461	-0.346673	3	123105362	ADCY5	Body	opensea
cg00710466	0.0195824	0.520683	0.867323	-0.34664	2	3290128	TSSC1	Body	shore
cg04763156	0.00196136	0.451678	0.798309	-0.346632	16	87650452	JPH3	Body	shore
cg04051152	0.00303109	0.363063	0.70968	-0.346617	12	12418005	LRP6	Body	shore
cg16551591	0.0056581	0.419688	0.766283	-0.346595	8	71358677		IGR	opensea
cg12996720	0.00305063	0.309297	0.655885	-0.346587	7	140326300		IGR	opensea
cg25541209	0.00341816	0.366317	0.712883	-0.346565	20	45947892	ZMYND8	Body	opensea
cg01291088	0.00139854	0.432138	0.778665	-0.346527	16	67687648	RLTPR	Body	island
cg08213608	0.0335981	0.34502	0.691507	-0.346487	4	3748254		IGR	island
cg11165765	0.0111996	0.416008	0.762474	-0.346466	6	31685494	LY6G6D	Body	opensea
cg07107756	0.00129596	0.352252	0.698699	-0.346447	17	78161227	CARD14	TSS1500	shelf
cg23921031	0.00523087	0.350473	0.696838	-0.346365	11	111789452	C11orf52	TSS200	opensea
cg03985228	5.54136e-05	0.422778	0.769135	-0.346357	5	67069521		IGR	opensea
cg23841288	0.0153519	0.392301	0.738653	-0.346352	7	158342105	PTPRN2	Body	shore
cg10781468	0.00243787	0.371355	0.717654	-0.346299	6	168778312		IGR	opensea
cg12097325	7.5318e-05	0.396089	0.742377	-0.346287	1	1076431		IGR	shelf
cg20338386	0.00093412	0.401413	0.747687	-0.346273	13	112275793		IGR	island
cg05492934	0.000691276	0.489598	0.835844	-0.346246	4	152596245	GATB	Body	opensea
cg25499543	0.00146916	0.256487	0.602701	-0.346215	15	39871876	THBS1	TSS1500	shore
cg26070301	0.005071	0.299404	0.645616	-0.346212	2	163099776	FAP	Body	opensea
cg04485799	0.00235666	0.161527	0.507735	-0.346209	22	50438356	IL17REL	Body	island
cg00161878	0.00656561	0.546832	0.893034	-0.346201	10	135015300	KNDC1	Body	island
cg00480913	0.00606316	0.508574	0.854765	-0.34619	14	101325541	MEG3	Body	opensea
cg10207365	0.0115258	0.416296	0.762407	-0.346111	8	87015260		IGR	opensea
cg03467825	0.00819121	0.340694	0.686753	-0.346059	2	171551893		IGR	opensea
cg04093298	0.0018846	0.311811	0.657865	-0.346054	6	158140564		IGR	opensea
cg10124355	0.0025473	0.455518	0.801571	-0.346053	19	5037004	KDM4B	Body	island
cg00101728	0.0139353	0.304235	0.650268	-0.346033	6	2953027	SERPINB6	Body	opensea
cg12356730	0.000387184	0.465602	0.811622	-0.346019	7	151433246	PRKAG2	1stExon	opensea
cg01817067	0.00110688	0.367284	0.713299	-0.346015	12	117627223	FBXO21	Body	shore
cg17635294	0.000229239	0.400744	0.74675	-0.346007	8	143386872	TSNARE1	Body	opensea
cg11189357	0.000371879	0.47059	0.816593	-0.346003	1	8403631	SLC45A1	Body	shore
cg01384246	0.00313085	0.29589	0.641839	-0.345949	8	72893465		IGR	opensea
cg02504313	0.00220987	0.24962	0.595516	-0.345897	1	223354246		IGR	opensea
cg11451725	0.000631084	0.275475	0.621359	-0.345884	9	75263896	TMC1	Body	opensea
cg21091217	0.00230017	0.414451	0.760333	-0.345882	20	21663450	LOC101929608	Body	opensea
cg08423857	0.0342507	0.230266	0.576132	-0.345866	16	84840454		IGR	opensea
cg09841029	0.0107919	0.382999	0.728811	-0.345811	7	39801227	LINC00265	Body	opensea
cg16639311	0.00247356	0.388355	0.734129	-0.345774	10	131005778		IGR	opensea
cg25492585	0.00986656	0.294705	0.640459	-0.345754	11	19690112	NAV2	Body	opensea
cg14680491	0.00191853	0.308317	0.654053	-0.345736	12	208282	IQSEC3	5'UTR	opensea
cg26042108	0.00443228	0.397118	0.742847	-0.345729	10	95198804	MYOF	Body	opensea
cg09749669	0.00435512	0.414325	0.760031	-0.345706	11	15990149	SOX6	3'UTR	opensea
cg00872408	0.00381008	0.427219	0.772866	-0.345647	11	134596007		IGR	opensea
cg08638124	0.000640265	0.436001	0.781648	-0.345646	14	94404185	ASB2	ExonBnd	shore
cg07104104	0.00245055	0.410085	0.75571	-0.345626	6	169563110		IGR	opensea
cg00904566	0.000940075	0.319614	0.665232	-0.345618	17	9676126	DHRS7C	Body	shore
cg27052669	0.00240678	0.387482	0.733085	-0.345603	20	56552675		IGR	opensea
cg04523769	0.0028375	0.368665	0.714245	-0.345581	7	115445758		IGR	opensea
cg00797152	0.0199916	0.425162	0.770731	-0.345569	10	5541568	CALML5	TSS200	shore
cg01934756	0.00132184	0.40968	0.755247	-0.345567	1	43352743		IGR	shore
cg14021187	0.00326716	0.44066	0.786218	-0.345558	6	12287592		IGR	opensea
cg07524919	0.00167304	0.339191	0.684722	-0.345531	6	32063901	TNXB	Body	island
cg20534846	0.00151283	0.244604	0.590127	-0.345523	9	8188954		IGR	opensea
cg11405544	0.00493738	0.457494	0.802994	-0.3455	13	112517408		IGR	opensea
cg14706434	0.00138169	0.263037	0.608522	-0.345484	1	220112256	RNU5F-1	Body	opensea
cg27594683	0.0189345	0.169221	0.514698	-0.345477	6	7468945		IGR	opensea
cg10264791	0.00468398	0.460099	0.805526	-0.345427	14	104800976		IGR	island
cg14759494	0.00132787	0.327589	0.673014	-0.345424	6	166117676		IGR	opensea
cg25015585	6.19209e-05	0.465089	0.810509	-0.34542	11	62457334	LRRN4CL	TSS200	shore
cg14250048	0.0058196	0.454842	0.800254	-0.345412	10	135340785	CYP2E1	TSS200	shore
cg20268054	0.00175705	0.463334	0.808736	-0.345402	11	393029	PKP3	TSS1500	shore
cg23630452	0.00023826	0.259192	0.604538	-0.345346	19	5689376	RPL36	TSS1500	shore
cg23025216	0.00413279	0.366794	0.712119	-0.345325	3	136679793	IL20RB	Body	opensea
cg17052675	0.00367355	0.305248	0.650527	-0.345278	2	3827356		IGR	opensea
cg25931491	0.000426407	0.4942	0.839447	-0.345247	11	1422468	BRSK2	Body	opensea
cg15099065	0.00656026	0.407625	0.752843	-0.345218	20	22370967		IGR	opensea
cg04383154	0.00535349	0.472548	0.817735	-0.345188	17	80968667	B3GNTL1	Body	shore
cg16715727	0.00238766	0.338186	0.683371	-0.345184	18	11005861	PIEZO2	Body	opensea
cg17852687	0.00706582	0.42015	0.765325	-0.345175	10	7770797	ITIH2	Body	opensea
cg24822419	0.00999488	0.363387	0.708537	-0.345149	20	49214324	FAM65C	Body	opensea
cg24270710	0.000650632	0.424365	0.769489	-0.345124	12	132930766		IGR	shore
cg02505676	0.000769163	0.412652	0.757765	-0.345114	16	89220516	ACSF3	Body	shore
cg21198755	0.0124224	0.372708	0.717818	-0.34511	14	105045938	C14orf180	TSS200	opensea
cg21546522	0.00871425	0.296898	0.642002	-0.345105	1	234667549		IGR	opensea
cg15597855	0.000891089	0.488633	0.833719	-0.345086	1	117753602	VTCN1	TSS200	opensea
cg22879037	0.000906402	0.282217	0.627273	-0.345057	1	87865082		IGR	opensea
cg02713698	0.000205749	0.378914	0.723923	-0.34501	19	47367331		IGR	shelf
cg12271728	0.00841272	0.233506	0.578483	-0.344977	10	27772081		IGR	opensea
cg01301319	0.011299	0.423542	0.768519	-0.344977	7	27153580	HOXA3	5'UTR	island
cg06687297	0.00289255	0.503053	0.84802	-0.344967	8	96237717		IGR	opensea
cg19889831	0.00271932	0.369051	0.713945	-0.344895	10	133021754	TCERG1L	Body	opensea
cg06693222	0.00178021	0.320839	0.665694	-0.344855	6	53493029	LINC01564	TSS200	opensea
cg18760361	0.00507956	0.419531	0.764371	-0.34484	10	55664966	PCDH15	Body	opensea
cg06049826	0.0149377	0.424045	0.768872	-0.344826	6	19892600		IGR	opensea
cg05354622	0.0031994	0.33401	0.678816	-0.344806	7	151123652		IGR	opensea
cg23907108	0.00190515	0.240792	0.585577	-0.344784	11	64405993	NRXN2	Body	island
cg04232360	0.00347846	0.48669	0.831447	-0.344758	1	2792744		IGR	opensea
cg12516565	0.0038792	0.272029	0.616772	-0.344743	5	71475752	MAP1B	Body	opensea
cg22677755	0.00411112	0.367785	0.712525	-0.34474	13	20994535	CRYL1	Body	opensea
cg24084782	0.0203219	0.355028	0.699761	-0.344732	2	241264080		IGR	shore
cg25962657	0.00882583	0.355841	0.700566	-0.344725	7	75936633		IGR	shelf
cg16528372	0.000741602	0.337082	0.681682	-0.344601	18	53089472	TCF4	1stExon	opensea
cg16410401	0.000786339	0.228222	0.572799	-0.344576	10	3524562	LOC105376360	Body	opensea
cg02344784	0.00941723	0.412114	0.75662	-0.344506	12	104178138	NT5DC3	Body	opensea
cg01868551	0.00300292	0.415164	0.759621	-0.344457	6	9140365		IGR	opensea
cg16681559	0.00133146	0.413704	0.758159	-0.344455	20	62788807		IGR	opensea
cg25422405	0.00971465	0.465482	0.80993	-0.344448	17	3674611	ITGAE	Body	opensea
cg08080213	0.00157896	0.4342	0.778621	-0.344421	19	55866907	FAM71E2	Body	shore
cg13129810	0.0103781	0.488352	0.832715	-0.344363	11	2121607		IGR	opensea
cg27259100	0.000819122	0.260578	0.60489	-0.344312	7	5971689	RSPH10B2	Body	opensea
cg03762921	0.00183484	0.420358	0.764649	-0.344291	5	65409160		IGR	opensea
cg00322866	0.00188206	0.340085	0.684369	-0.344283	3	196150185	UBXN7	Body	opensea
cg04795774	0.0037589	0.369206	0.713488	-0.344282	7	150901733		IGR	island
cg07381788	0.000901226	0.452611	0.796871	-0.34426	10	135340445	CYP2E1	TSS1500	shore
cg08771246	0.0109847	0.443751	0.78801	-0.344259	5	1131364		IGR	opensea
cg18198065	0.000204826	0.32733	0.671575	-0.344246	17	77030192	C1QTNF1	TSS200	opensea
cg15848411	0.00243759	0.347337	0.691554	-0.344217	1	19130185		IGR	opensea
cg17976812	0.0256419	0.51284	0.856976	-0.344136	16	11282872		IGR	opensea
cg20259814	0.00286445	0.350556	0.694676	-0.34412	15	52361955		IGR	opensea
cg05826607	0.00432464	0.377355	0.721467	-0.344112	20	54934982	C20orf108	Body	shore
cg20921712	0.00479306	0.362638	0.706726	-0.344089	19	46418849	NANOS2	TSS1500	shore
cg02526537	0.00113649	0.258698	0.602769	-0.344071	8	49033761		IGR	opensea
cg25951217	0.0053854	0.425026	0.769087	-0.344061	8	144472083		IGR	opensea
cg04933490	0.00429076	0.381506	0.725562	-0.344056	15	70897233		IGR	opensea
cg09826743	0.00355072	0.414447	0.758498	-0.344051	14	61727899		IGR	opensea
cg23234149	0.00213742	0.335942	0.679987	-0.344044	1	3615561	TP73	Body	opensea
cg07044526	0.00184232	0.220572	0.564612	-0.34404	16	83847549		IGR	opensea
cg11991903	0.0294087	0.467199	0.811227	-0.344027	7	157794519	PTPRN2	Body	opensea
cg12495829	0.0154484	0.50313	0.84715	-0.344019	12	93414181	LOC643339	Body	opensea
cg26722327	0.00432092	0.478062	0.822079	-0.344017	16	853160		IGR	shelf
cg02819792	0.00897279	0.37304	0.717057	-0.344017	10	133316061		IGR	shore
cg26781752	0.0186263	0.420639	0.76465	-0.344011	20	57703084		IGR	opensea
cg06267617	0.00726905	0.43663	0.78064	-0.34401	1	172291727	DNM3	Body	opensea
cg06500042	0.00321587	0.284715	0.628703	-0.343987	17	9162133	STX8	Body	opensea
cg08893800	0.00392681	0.407227	0.751191	-0.343964	6	33352525		IGR	opensea
cg04272820	0.00661199	0.217424	0.561351	-0.343926	17	38228538	THRA	5'UTR	opensea
cg06055293	0.00576638	0.390151	0.734055	-0.343904	11	119037210		IGR	shelf
cg06239752	0.00299041	0.403916	0.747813	-0.343897	2	241119942		IGR	opensea
cg25227866	0.00338778	0.422893	0.766785	-0.343892	17	71489530	SDK2	Body	opensea
cg17960155	0.000233063	0.464062	0.807941	-0.343879	19	42484372	ATP1A3	Body	opensea
cg00774777	0.010508	0.404171	0.748036	-0.343865	11	76478902		IGR	opensea
cg16834823	0.00539617	0.273583	0.617388	-0.343805	6	32064218	TNXB	Body	island
cg16800434	0.000364776	0.337712	0.681513	-0.343801	11	1122327		IGR	opensea
cg15269357	0.00121461	0.382169	0.725948	-0.343779	2	767557		IGR	opensea
cg08205079	0.000692898	0.307658	0.651413	-0.343755	8	137308861		IGR	opensea
cg16989985	0.00450173	0.457047	0.800787	-0.34374	8	49621209		IGR	opensea
cg10272901	0.000265549	0.472621	0.816355	-0.343734	21	46677879		IGR	island
cg01184901	0.00853405	0.377321	0.721036	-0.343714	1	6113023	KCNAB2	Body	shore
cg06423716	0.00203196	0.264738	0.608436	-0.343698	10	23370459		IGR	opensea
cg12788684	0.0144395	0.346112	0.68979	-0.343678	4	3748154		IGR	shore
cg03053738	0.00145417	0.440759	0.784431	-0.343672	11	46004687	PHF21A	Body	opensea
cg18971251	0.00132271	0.237321	0.580955	-0.343634	12	121363740		IGR	opensea
cg20590817	0.00330514	0.410739	0.754366	-0.343628	8	74268733	RDH10-AS1	TSS200	opensea
cg19895135	0.000219292	0.259204	0.602811	-0.343607	16	1582492	TMEM204	5'UTR	shore
cg22042988	0.0174903	0.253659	0.597264	-0.343606	11	117406287	DSCAML1	Body	opensea
cg11572733	0.00122468	0.231013	0.57458	-0.343567	7	98048403		IGR	opensea
cg21556182	0.012593	0.460713	0.804278	-0.343566	8	53322498	ST18	TSS200	opensea
cg04531728	0.0110683	0.309686	0.653247	-0.343561	8	139490507	FAM135B	5'UTR	opensea
cg10537821	0.0138879	0.46563	0.809188	-0.343559	15	70105522		IGR	opensea
cg18118147	0.00404815	0.512738	0.856218	-0.34348	19	51128640	SYT3	Body	island
cg05969103	0.00782288	0.319992	0.663471	-0.343479	12	97670067		IGR	opensea
cg20761810	0.000712815	0.449762	0.793212	-0.34345	8	140723642		IGR	opensea
cg13681992	0.000891826	0.306506	0.649955	-0.343449	10	123823129	TACC2	Body	opensea
cg13473691	0.00706635	0.473467	0.816899	-0.343432	9	138671650	KCNT1	Body	shore
cg15985297	0.0122824	0.314161	0.657586	-0.343424	1	182991254	LAMC1	TSS1500	shore
cg18710458	0.00393721	0.274606	0.61801	-0.343404	10	30927198		IGR	opensea
cg13997350	0.000167238	0.273329	0.616727	-0.343398	19	11300505	KANK2	Body	shelf
cg10529891	0.0146765	0.412617	0.755999	-0.343382	11	1726924		IGR	opensea
cg05667107	0.000131368	0.281852	0.625211	-0.343359	6	18280398		IGR	shelf
cg12342907	0.0115438	0.446079	0.789436	-0.343357	19	56681931		IGR	opensea
cg15014458	0.000298627	0.21258	0.555937	-0.343357	19	43969810	LYPD3	1stExon	shore
cg01435420	0.00137729	0.291685	0.635016	-0.343331	1	21965939	RAP1GAP	Body	opensea
cg26414014	0.00549541	0.465055	0.80837	-0.343316	6	91387292		IGR	opensea
cg15758896	0.0084164	0.453584	0.796879	-0.343295	6	157519787	ARID1B	Body	opensea
cg01966866	0.00647122	0.295532	0.638816	-0.343284	7	30959824	AQP1	Body	opensea
cg17714367	0.00702043	0.376487	0.719747	-0.343259	11	33555111		IGR	opensea
cg09012602	0.00182132	0.464189	0.807445	-0.343256	20	61667737	LINC00029	Body	shore
cg26658927	0.00541258	0.447986	0.791239	-0.343253	22	24577438	SUSD2	TSS200	opensea
cg22760710	0.00872567	0.346644	0.68988	-0.343235	3	185083290	MAP3K13	5'UTR	opensea
cg21332070	0.00179708	0.372811	0.71602	-0.343209	7	116192956	CAV1	Body	opensea
cg23286992	4.4937e-05	0.335499	0.678706	-0.343207	1	18861627		IGR	opensea
cg22311230	0.00245555	0.490618	0.833809	-0.343191	11	3253769	MRGPRE	TSS200	island
cg06148396	0.000118461	0.293051	0.636236	-0.343185	21	40823613	SH3BGR	TSS200	opensea
cg00774077	0.00124506	0.243282	0.586445	-0.343164	17	76713805	CYTH1	TSS1500	opensea
cg07888661	0.00126345	0.289993	0.633148	-0.343155	10	73759402	CHST3	5'UTR	opensea
cg03902386	0.00490715	0.409483	0.752618	-0.343135	5	36703583		IGR	opensea
cg14204430	0.00167667	0.391791	0.734896	-0.343105	4	116035217	NDST4	TSS200	opensea
cg16159429	0.0123558	0.394052	0.737156	-0.343103	1	205904096	SLC26A9	Body	opensea
cg06908857	0.000420455	0.25816	0.601243	-0.343084	16	1353627		IGR	opensea
cg18303437	0.00140014	0.480337	0.823406	-0.343069	3	137228423		IGR	opensea
cg15122358	0.00620034	0.515941	0.859001	-0.34306	10	134806511		IGR	shore
cg12680929	0.00115412	0.413799	0.756853	-0.343054	8	101429030		IGR	opensea
cg22727876	0.00248248	0.400563	0.743602	-0.34304	21	18813923	LINC01549	Body	opensea
cg01635555	0.000495554	0.493266	0.836302	-0.343035	16	73101264		IGR	shore
cg23936031	0.000664487	0.235764	0.578794	-0.343031	7	27183133	HOXA5	1stExon	island
cg22168287	0.00861736	0.428869	0.771887	-0.343018	10	24544293	KIAA1217	Body	opensea
cg18742182	0.00444367	0.344379	0.687395	-0.343016	4	14918788	CPEB2-AS1	Body	opensea
cg24857943	0.00406398	0.375639	0.718644	-0.343005	6	37791201	ZFAND3	Body	shelf
cg10783879	0.0138478	0.524662	0.867647	-0.342985	17	4507811	SMTNL2	Body	shelf
cg27583987	0.00550407	0.531005	0.873988	-0.342983	2	61184448	PUS10	Body	opensea
cg18217480	0.0036517	0.34471	0.687658	-0.342948	17	67497778	MAP2K6	Body	opensea
cg00498796	0.027527	0.34464	0.687572	-0.342932	2	568406		IGR	opensea
cg17590595	0.0132127	0.392413	0.735339	-0.342927	16	1165496		IGR	opensea
cg27646076	0.0196154	0.546033	0.88893	-0.342897	10	73254406	CDH23	Body	opensea
cg08458353	0.00226376	0.368412	0.711302	-0.342889	10	116367336	ABLIM1	Body	opensea
cg18002126	0.000251351	0.266635	0.609523	-0.342888	7	3221373		IGR	opensea
cg14576763	0.00743851	0.446759	0.789634	-0.342875	10	5654125		IGR	opensea
cg09645374	0.00303396	0.421978	0.764852	-0.342874	14	51849471		IGR	opensea
cg25076325	0.00634936	0.372553	0.715373	-0.342819	11	118135407	MPZL2	TSS1500	opensea
cg16477213	0.0054851	0.201694	0.544504	-0.342811	8	142402816		IGR	shore
cg06325864	0.000199858	0.416544	0.759322	-0.342777	13	99476861	DOCK9	Body	opensea
cg11917542	0.00227757	0.292092	0.634834	-0.342742	6	33283158	ZBTB22	Body	island
cg27128311	0.00517054	0.441959	0.78468	-0.34272	16	1041333		IGR	island
cg21929473	0.0179048	0.336815	0.67953	-0.342715	14	51862102		IGR	opensea
cg22129294	0.0051792	0.411761	0.754446	-0.342684	10	132282266		IGR	opensea
cg13809915	0.00436723	0.476344	0.819014	-0.34267	2	158789111		IGR	opensea
cg23344838	0.00881642	0.262786	0.60544	-0.342653	10	80517487		IGR	opensea
cg09460229	0.00211701	0.424867	0.767518	-0.342652	22	30141053	ZMAT5	Body	opensea
cg01464718	0.021417	0.366705	0.709333	-0.342628	9	97770901	C9orf3	Body	shelf
cg16961961	0.00355586	0.377384	0.720006	-0.342622	7	41738613	INHBA	Body	opensea
cg03868865	0.000297008	0.310706	0.65332	-0.342614	7	50620895	DDC	5'UTR	opensea
cg04159642	0.0038479	0.29756	0.640171	-0.342611	3	11812598		IGR	opensea
cg10986462	0.00280656	0.421065	0.763669	-0.342604	10	135340539	CYP2E1	TSS1500	shore
cg21577110	0.00211657	0.434964	0.777519	-0.342554	12	110686132		IGR	opensea
cg13785127	0.000460054	0.355387	0.697923	-0.342536	13	112874251		IGR	opensea
cg27270769	0.0214883	0.492548	0.834942	-0.342394	3	128654952		IGR	opensea
cg20428630	0.00412107	0.366272	0.708608	-0.342336	17	858122	NXN	Body	opensea
cg11026799	0.00963015	0.377181	0.719466	-0.342285	2	6072848	LINC01105	Body	opensea
cg12445658	0.0255177	0.381471	0.723648	-0.342176	2	129063880	HS6ST1	Body	opensea
cg17589883	0.00222677	0.400665	0.742835	-0.342169	11	1260199	MUC5B	Body	shore
cg02576414	0.0327076	0.520899	0.863025	-0.342126	4	57604055		IGR	opensea
cg12027870	0.00097668	0.415843	0.757917	-0.342074	11	63786756	MACROD1	Body	opensea
cg13290149	0.00795274	0.417461	0.759533	-0.342072	20	61002739	C20orf151	TSS200	opensea
cg16594007	0.00227865	0.420727	0.762794	-0.342067	19	57641963	USP29	Body	opensea
cg20885309	0.00176645	0.290565	0.632631	-0.342066	1	204276499	PLEKHA6	5'UTR	opensea
cg12216009	0.00786695	0.519439	0.861502	-0.342063	6	106625735		IGR	opensea
cg20898288	0.00414752	0.269572	0.611619	-0.342046	5	176515724	FGFR4	5'UTR	shore
cg25061001	0.00924922	0.309164	0.651206	-0.342042	3	194561884		IGR	opensea
cg19080043	0.0122186	0.470711	0.812661	-0.341949	15	82397798		IGR	opensea
cg17498717	0.0134742	0.430601	0.772532	-0.34193	2	241372344		IGR	shelf
cg09343100	0.00556891	0.354846	0.69675	-0.341904	5	55821161	C5orf67	Body	opensea
cg04972981	0.00110884	0.333888	0.675754	-0.341866	10	35895384	GJD4	Body	shore
cg19962299	0.007284	0.413602	0.755462	-0.341859	8	131527188		IGR	opensea
cg27354084	0.00729056	0.56972	0.911575	-0.341856	13	49657017	FNDC3A	Body	opensea
cg01006126	0.00013956	0.411159	0.753	-0.341841	16	1146445	C1QTNF8	TSS1500	shelf
cg23972298	0.00300874	0.37475	0.716592	-0.341841	1	32665582	CCDC28B	TSS1500	shore
cg08061218	0.00369691	0.312737	0.654561	-0.341824	6	123057428		IGR	opensea
cg05791862	0.000492691	0.415572	0.757375	-0.341803	6	167189213	RPS6KA2	Body	opensea
cg13171904	0.000206976	0.276015	0.617816	-0.341802	15	63051004	TLN2	Body	opensea
cg18365932	0.00127571	0.410893	0.752673	-0.34178	9	129368449		IGR	opensea
cg00303908	0.00559027	0.346185	0.687962	-0.341777	20	756464		IGR	opensea
cg00593773	0.00569783	0.48769	0.82945	-0.34176	18	77336201		IGR	island
cg00840270	1.86365e-05	0.17639	0.51807	-0.34168	16	1231464	CACNA1H	Body	shore
cg03205601	0.000262645	0.281377	0.623038	-0.341661	1	212098578		IGR	opensea
cg08528934	0.000305272	0.441704	0.78336	-0.341655	5	178593785	ADAMTS2	Body	shore
cg26090075	0.00136214	0.341879	0.68353	-0.341651	5	150950000	FAT2	TSS1500	opensea
cg03022263	0.0050807	0.373161	0.71475	-0.341589	14	104356172		IGR	opensea
cg04156483	0.0083883	0.513816	0.855394	-0.341578	1	2254199	MORN1	Body	island
cg23017915	0.00869943	0.291769	0.633342	-0.341573	3	149374535	WWTR1	Body	shore
cg26591579	0.00248298	0.351055	0.692613	-0.341558	8	137033013		IGR	opensea
cg14827440	0.00166093	0.258593	0.600136	-0.341543	12	77623953		IGR	opensea
cg25441466	0.00341652	0.450946	0.792466	-0.34152	13	108616990		IGR	opensea
cg24901922	0.000662044	0.387128	0.728638	-0.34151	10	3528725	LOC105376360	Body	opensea
cg24649332	0.0114277	0.378526	0.720019	-0.341493	20	45280359	SLC13A3	5'UTR	shore
cg15869140	0.00139525	0.471839	0.813322	-0.341483	12	4592309		IGR	opensea
cg12195441	0.00516445	0.247729	0.589164	-0.341435	15	90291815		IGR	shore
cg13175739	0.00591729	0.284397	0.625807	-0.34141	12	10789214	STYK1	5'UTR	opensea
cg15847496	0.00410771	0.28679	0.628167	-0.341377	1	225888105		IGR	opensea
cg12712481	0.00360327	0.389333	0.730676	-0.341342	7	75934414		IGR	shore
cg09565002	0.0150249	0.449472	0.790812	-0.34134	4	15939889	FGFBP1	1stExon	opensea
cg25291653	0.0031641	0.39629	0.73761	-0.341321	20	19867145		IGR	opensea
cg03744629	8.97993e-06	0.302969	0.644272	-0.341303	7	1756417	ELFN1	5'UTR	shelf
cg25986240	0.00147107	0.317475	0.658772	-0.341297	4	9926439	SLC2A9	Body	opensea
cg00094735	0.00445674	0.272502	0.613752	-0.34125	5	1949198		IGR	island
cg16329658	0.00536805	0.34513	0.686379	-0.341249	7	157258677		IGR	shelf
cg15442817	0.00625148	0.405567	0.746812	-0.341246	8	140614361	KCNK9	Body	opensea
cg14858784	0.00299157	0.3714	0.712645	-0.341245	12	123579358	PITPNM2	5'UTR	opensea
cg09799153	0.00356281	0.329445	0.670657	-0.341212	4	182717776		IGR	opensea
cg00149048	0.00345534	0.378713	0.719923	-0.34121	16	67438698	ZDHHC1	Body	opensea
cg12054114	0.000698024	0.369988	0.711183	-0.341196	19	8684467		IGR	opensea
cg22540041	0.00201243	0.412804	0.753983	-0.341179	14	92741078		IGR	opensea
cg05475596	0.00633478	0.345398	0.686559	-0.341161	8	105805771		IGR	opensea
cg20225745	0.00690938	0.231092	0.57225	-0.341158	12	52585849	KRT80	TSS200	opensea
cg16577083	0.00175553	0.344659	0.685788	-0.341129	16	1271153	CACNA1H	3'UTR	shelf
cg12404700	6.53225e-05	0.425594	0.7667	-0.341106	19	51822506	IGLON5	Body	opensea
cg00489583	8.66986e-05	0.286309	0.627413	-0.341105	8	94685149	LINC00535	Body	opensea
cg20263643	0.00324092	0.456111	0.797179	-0.341068	11	395625	PKP3	Body	shore
cg03494010	0.00773701	0.419233	0.760292	-0.341059	12	124003895	RILPL1	Body	opensea
cg13761321	0.0128879	0.34915	0.690195	-0.341045	9	97768771	C9orf3	Body	shore
cg08016773	0.000726351	0.256706	0.59775	-0.341044	16	15993435		IGR	opensea
cg20187236	0.00517222	0.270115	0.611046	-0.340931	3	115694534	LSAMP	Body	opensea
cg20212592	0.000131197	0.302905	0.643822	-0.340917	13	98953564	FARP1	Body	opensea
cg26571490	0.015816	0.555511	0.896417	-0.340905	2	3352606	TSSC1	Body	opensea
cg07663052	0.000219678	0.371137	0.71201	-0.340873	6	45581438		IGR	opensea
cg03894068	0.00680877	0.193435	0.534303	-0.340868	20	19955537	RIN2	Body	island
cg19837601	0.000739626	0.247034	0.587838	-0.340804	10	135340871	CYP2E1	5'UTR	shore
cg15422075	0.00262082	0.408509	0.749309	-0.340799	1	171226337	FMO1	5'UTR	opensea
cg26716823	0.00147999	0.288938	0.629719	-0.340781	7	33709329		IGR	opensea
cg08119924	0.0164778	0.484851	0.82561	-0.340759	11	69280890		IGR	opensea
cg00872683	0.0125611	0.396275	0.737007	-0.340731	4	40398005		IGR	opensea
cg11550950	0.00235329	0.415052	0.755741	-0.340689	13	32297002		IGR	opensea
cg10500653	0.000476437	0.388458	0.729141	-0.340683	1	39407651	RHBDL2	TSS200	opensea
cg23971182	0.0100398	0.313038	0.653717	-0.340679	8	107058373		IGR	opensea
cg11101142	0.017652	0.354182	0.694816	-0.340635	5	1162082		IGR	opensea
cg16960396	0.00762247	0.524498	0.865128	-0.340631	7	157588520	PTPRN2	Body	shore
cg12976482	0.00485862	0.462104	0.802721	-0.340617	8	143701699		IGR	opensea
cg04862208	0.00104571	0.506663	0.847248	-0.340585	2	1036884	SNTG2	Body	opensea
cg02897974	0.000494081	0.304781	0.645366	-0.340584	13	112673923		IGR	shelf
cg15341808	0.00264675	0.369215	0.7098	-0.340584	17	67138212	ABCA6	TSS200	opensea
cg26896383	0.00230961	0.333084	0.673666	-0.340582	19	51579683		IGR	opensea
cg17666614	0.00104895	0.576065	0.91658	-0.340515	8	145100266	SPATC1	Body	shore
cg22488259	0.00345156	0.300389	0.640902	-0.340512	1	201708500	NAV1	TSS1500	shore
cg13408152	0.0136938	0.482419	0.822927	-0.340508	3	120170474	FSTL1	TSS1500	island
cg14535518	0.00118659	0.282301	0.62279	-0.340489	19	35782015	MAG	TSS1500	opensea
cg05673214	0.000328817	0.441101	0.781573	-0.340472	16	743476	FBXL16	3'UTR	island
cg15549033	0.00295194	0.461741	0.802179	-0.340438	4	1647161	FAM53A	Body	shore
cg04392284	0.00168861	0.464658	0.805078	-0.34042	10	135021053	KNDC1	Body	shore
cg13779795	0.00182173	0.331364	0.671772	-0.340408	9	139943636	ENTPD2	Body	island
cg00221668	0.000324677	0.468822	0.809228	-0.340406	11	394072	PKP3	TSS200	shore
cg14096207	0.000462966	0.191003	0.5314	-0.340397	1	223407010	SUSD4	Body	opensea
cg07441854	0.00176922	0.365232	0.705618	-0.340386	6	32014893	TNXB	Body	opensea
cg14415062	0.00417631	0.479305	0.819655	-0.34035	4	1504654		IGR	shore
cg16444629	0.00320573	0.317018	0.657364	-0.340346	11	100701852	FLJ32810	Body	opensea
cg25174601	2.98978e-05	0.547886	0.888229	-0.340343	22	49847690		IGR	shelf
cg03990139	0.0146912	0.503024	0.843358	-0.340335	13	42586063		IGR	opensea
cg16450893	0.00446706	0.226349	0.566671	-0.340322	20	11668072		IGR	shore
cg00478379	0.00239626	0.207634	0.547913	-0.340279	1	1009781	RNF223	TSS200	shore
cg00423030	0.00368119	0.193381	0.53365	-0.340269	17	76037075	TNRC6C	5'UTR	island
cg23824264	0.00422606	0.415591	0.755857	-0.340266	2	11539048	LINC00570	Body	opensea
cg22577931	0.00376671	0.543146	0.883405	-0.340259	8	143701715		IGR	opensea
cg09152089	0.00909883	0.343358	0.683615	-0.340258	1	24469564	IL22RA1	1stExon	opensea
cg01357656	0.0175678	0.444685	0.784943	-0.340257	14	88793728	KCNK10	TSS1500	shore
cg02917992	0.000170065	0.449736	0.789992	-0.340256	17	38657938	TNS4	TSS200	opensea
cg12712184	0.00301871	0.304896	0.645116	-0.34022	7	155790801		IGR	opensea
cg11600078	0.0011551	0.478229	0.818446	-0.340217	17	79100124	MIR657	TSS1500	shelf
cg09650989	0.00272035	0.307524	0.647737	-0.340214	16	1843697	IGFALS	Body	shore
cg18280057	0.000196545	0.477671	0.817876	-0.340205	8	125741158	MTSS1	TSS1500	island
cg08151612	0.00123532	0.312855	0.653011	-0.340156	19	49055438	SULT2B1	1stExon	opensea
cg20447730	0.00646569	0.372402	0.712543	-0.340142	10	45719880		IGR	island
cg07186630	0.00448891	0.471172	0.8113	-0.340127	20	6974378		IGR	opensea
cg00622819	0.000272924	0.524788	0.864898	-0.34011	11	417917	SIGIRR	TSS1500	shore
cg14121816	0.00309528	0.480408	0.820513	-0.340105	20	60405326	CDH4	Body	opensea
cg27214856	0.000392381	0.400593	0.740694	-0.340101	22	46473343		IGR	opensea
cg16597989	0.00653303	0.40696	0.747019	-0.340059	1	229038652		IGR	opensea
cg23044005	0.00438178	0.493302	0.833342	-0.34004	7	22588840		IGR	shore
cg19605644	0.00491421	0.508888	0.848919	-0.34003	16	945558	LMF1	Body	island
cg14601733	0.000659034	0.133378	0.47339	-0.340011	17	6280370		IGR	opensea
cg03253489	0.00267919	0.401088	0.741095	-0.340007	10	2818067		IGR	shelf
cg05800082	0.00996561	0.455184	0.795182	-0.339998	6	56508429	DST	TSS1500	opensea
cg16085430	0.00610595	0.327997	0.667987	-0.339989	3	112817087		IGR	opensea
cg01441152	0.00216178	0.333723	0.673706	-0.339983	5	176069770	EIF4E1B	5'UTR	opensea
cg18093572	0.00885224	0.405609	0.745591	-0.339982	5	122598329		IGR	opensea
cg16253634	0.00504375	0.200003	0.539976	-0.339973	7	134464123	CALD1	TSS200	opensea
cg13193050	0.000914144	0.422637	0.762592	-0.339955	22	40099977		IGR	opensea
cg17598337	0.00502188	0.443479	0.783432	-0.339954	12	52915214	KRT5	TSS1500	opensea
cg18656024	0.00874281	0.279944	0.619894	-0.33995	3	48633144	COL7A1	TSS1500	shore
cg08380379	0.00418935	0.338637	0.678575	-0.339938	2	201652352	AOX2P	Body	opensea
cg27216273	0.000876731	0.362954	0.702888	-0.339934	7	43608409		IGR	opensea
cg25706149	0.0014721	0.442571	0.782501	-0.33993	8	140476423		IGR	opensea
cg22737478	0.00339977	0.417866	0.757742	-0.339875	11	113248723		IGR	opensea
cg18893120	0.000237709	0.418183	0.758047	-0.339864	8	125741209	MTSS1	TSS1500	island
cg11073312	0.0191802	0.458341	0.798199	-0.339858	3	140775924	SPSB4	5'UTR	opensea
cg21712331	0.000819694	0.437086	0.776909	-0.339823	13	99630489	DOCK9	Body	opensea
cg16594986	0.0152615	0.34032	0.680139	-0.339818	3	187661742		IGR	opensea
cg02134923	0.0059984	0.280012	0.619824	-0.339812	2	42193753		IGR	opensea
cg05323749	0.00603911	0.381834	0.721638	-0.339804	10	75966714	ADK	Body	opensea
cg22706147	0.000292679	0.41263	0.752433	-0.339803	19	46031516	OPA3	3'UTR	shore
cg27110277	0.000975434	0.379392	0.719163	-0.339771	8	16860121	FGF20	TSS1500	shore
cg09781735	0.00223264	0.384749	0.724507	-0.339758	1	15256150	KAZN	TSS200	opensea
cg06130218	0.000499852	0.442311	0.782033	-0.339722	13	112837630		IGR	opensea
cg15306060	0.00492531	0.327886	0.667579	-0.339693	22	39712956	RPL3	Body	shelf
cg14644475	0.017712	0.31266	0.652339	-0.339679	5	167792594	WWC1	Body	opensea
cg11215274	0.00428927	0.329803	0.66948	-0.339677	14	77193926		IGR	opensea
cg03649834	0.00299615	0.369357	0.708995	-0.339638	1	169565244	SELP	Body	opensea
cg22345878	0.00754237	0.42972	0.769348	-0.339628	12	6234313	VWF	TSS1500	opensea
cg08523181	0.0274204	0.380634	0.720242	-0.339608	20	46438681		IGR	opensea
cg16304387	0.00445699	0.284478	0.62408	-0.339602	14	105438681	AHNAK2	Body	opensea
cg02245488	0.00621641	0.406663	0.746242	-0.339579	3	175449439	NAALADL2	Body	opensea
cg26355796	0.0110089	0.399813	0.739379	-0.339566	8	1960431		IGR	shelf
cg27035547	0.00168715	0.436893	0.776435	-0.339542	5	82847807	VCAN	Body	opensea
cg15102749	0.00759729	0.328068	0.6676	-0.339532	11	66510893	C11orf80	TSS1500	shore
cg17889137	0.00443014	0.520048	0.859577	-0.33953	16	31383055	ITGAX	Body	island
cg17809595	0.00188501	0.384967	0.724496	-0.339529	15	40395913	BMF	Body	opensea
cg23623587	0.00202393	0.385282	0.72478	-0.339499	16	20338852	GP2	5'UTR	opensea
cg06763072	0.00186734	0.296059	0.635545	-0.339486	15	43511395	EPB42	Body	opensea
cg01184930	0.00647677	0.450444	0.789928	-0.339484	7	140776502	TMEM178B	Body	shore
cg22373683	0.00282395	0.313088	0.652543	-0.339455	3	197326444		IGR	opensea
cg18336453	0.0024128	0.207353	0.546768	-0.339416	6	43082296	PTK7	Body	opensea
cg17465304	0.0174874	0.428985	0.76838	-0.339395	9	116861442	KIF12	TSS200	island
cg06000610	0.00225528	0.381358	0.720718	-0.33936	7	157623118	PTPRN2	Body	shelf
cg14493227	9.43876e-05	0.255476	0.594815	-0.339339	8	146021203		IGR	shelf
cg15745284	2.9885e-05	0.484503	0.823825	-0.339322	6	32064923	TNXB	Body	island
cg21002176	0.00306778	0.393794	0.733094	-0.3393	7	54427156		IGR	opensea
cg10187040	0.00932465	0.517929	0.857183	-0.339254	5	134412078	C5orf66	5'UTR	opensea
cg05528899	0.0448851	0.554198	0.893415	-0.339217	17	57120		IGR	island
cg06141561	0.00430548	0.325564	0.664755	-0.339191	16	2011215	NDUFB10	Body	shore
cg21519850	0.000149876	0.422827	0.762012	-0.339184	4	186586969	SORBS2	Body	opensea
cg11948071	0.0169128	0.395644	0.734821	-0.339177	11	76536069		IGR	opensea
cg10504805	0.0120587	0.525624	0.864796	-0.339172	1	3322222	PRDM16	Body	island
cg27156041	0.00189363	0.394114	0.733271	-0.339156	7	98199360		IGR	opensea
cg18379829	0.00395728	0.346752	0.685907	-0.339155	1	244395207		IGR	opensea
cg18831451	0.000782515	0.424501	0.763643	-0.339142	19	34559041		IGR	opensea
cg00664106	0.00182717	0.281276	0.620415	-0.339139	15	86338714	KLHL25	TSS1500	shore
cg07292311	0.00252926	0.431381	0.770485	-0.339104	12	124702221		IGR	opensea
cg00913360	0.00432892	0.33547	0.674572	-0.339102	7	151594392		IGR	opensea
cg01097995	0.00240138	0.307408	0.646479	-0.339071	17	64959947	CACNG4	TSS1500	shore
cg23295826	0.000215999	0.532647	0.871709	-0.339062	17	79099942	MIR657	TSS1500	shelf
cg19024021	0.0086924	0.336676	0.675736	-0.33906	8	82106455		IGR	opensea
cg07761197	0.00118995	0.285479	0.624537	-0.339058	16	1196657		IGR	shore
cg10189117	0.00493634	0.38328	0.72232	-0.33904	6	134261029		IGR	opensea
cg10834330	0.00228945	0.311337	0.650375	-0.339038	2	26800167	C2orf70	Body	opensea
cg18911972	0.00420719	0.300066	0.639076	-0.33901	17	71259036	CPSF4L	TSS1500	opensea
cg11610925	0.0251917	0.414841	0.75383	-0.338989	10	134978049	KNDC1	Body	island
cg12368105	0.00326026	0.418423	0.757407	-0.338984	11	34881685		IGR	opensea
cg06920833	0.00456654	0.183014	0.521984	-0.338969	18	3666099	DLGAP1	Body	opensea
cg06893628	0.00116695	0.200732	0.5397	-0.338967	8	127664830		IGR	opensea
cg27324344	0.00646671	0.451289	0.790251	-0.338962	1	201916645	LMOD1	TSS1500	opensea
cg03390679	0.00472843	0.248642	0.587602	-0.33896	5	31936077	PDZD2	Body	opensea
cg13505608	0.000167603	0.382946	0.721888	-0.338941	9	140127061	SLC34A3	Body	shore
cg19478539	0.000317633	0.390331	0.729254	-0.338924	17	39957639		IGR	opensea
cg01715384	0.00210716	0.169868	0.508779	-0.338911	1	41853403		IGR	opensea
cg07489848	0.017951	0.404165	0.743015	-0.33885	22	29320091	ZNRF3	Body	opensea
cg02268535	0.0122259	0.354297	0.69311	-0.338814	1	183846697	RGL1	Body	opensea
cg22617346	0.00202494	0.458211	0.796983	-0.338773	6	124329316	NKAIN2	5'UTR	opensea
cg16402714	0.00322837	0.357098	0.695859	-0.338761	5	59041425	PDE4D	Body	opensea
cg04988103	0.0182768	0.437113	0.775851	-0.338738	7	25399549		IGR	opensea
cg06293823	0.00389046	0.386787	0.725516	-0.33873	1	116883263		IGR	opensea
cg01238865	0.000122965	0.492612	0.831332	-0.33872	13	113812911	PROZ	TSS200	opensea
cg08508335	0.00287494	0.420891	0.759552	-0.338661	13	19692412	DKFZp686A1627	Body	opensea
cg26247944	0.000669729	0.223359	0.562006	-0.338647	12	132853817	LOC100130238	Body	shore
cg05312962	0.0020455	0.48625	0.824891	-0.338641	19	2576254	GNG7	5'UTR	shelf
cg11525063	0.000906448	0.445316	0.783947	-0.338631	16	48545385	MIR5095	Body	opensea
cg12582330	0.000390218	0.277416	0.616014	-0.338598	1	2473224		IGR	shore
cg08305942	0.00274865	0.162074	0.500665	-0.338591	16	79692354		IGR	opensea
cg07357081	0.00126011	0.328183	0.666747	-0.338564	6	31846797	SLC44A4	5'UTR	opensea
cg22950986	0.00038875	0.247818	0.58635	-0.338532	3	133163177	BFSP2	Body	opensea
cg24069072	0.0242848	0.224353	0.562865	-0.338512	17	75281339	SEPT9	Body	shelf
cg26230851	0.0124454	0.362456	0.700952	-0.338496	1	161231273	PCP4L1	Body	shelf
cg09012472	0.003266	0.381699	0.720161	-0.338461	21	38091445	SIM2	Body	opensea
cg15175179	0.0130023	0.444889	0.78332	-0.338431	17	19651812	ALDH3A1	TSS200	shelf
cg03651054	0.0100415	0.257412	0.595807	-0.338396	13	50194643		IGR	opensea
cg06813382	0.00353694	0.312754	0.651129	-0.338375	10	81967195		IGR	island
cg26504110	0.00117461	0.354534	0.692896	-0.338362	19	41130041	LTBP4	Body	island
cg03897407	0.0298568	0.453211	0.791572	-0.338361	3	9592686	LHFPL4	Body	shore
cg10905634	0.000911521	0.388645	0.727002	-0.338357	12	96002234		IGR	opensea
cg20330680	0.000693238	0.302319	0.640657	-0.338338	17	72548374		IGR	opensea
cg10079555	0.00822513	0.322932	0.661268	-0.338336	1	207566998		IGR	opensea
cg27202622	0.0012362	0.463683	0.802008	-0.338324	19	58478689	C19orf18	Body	opensea
cg18031951	0.000217878	0.430675	0.768999	-0.338324	14	23168435		IGR	opensea
cg00110660	0.00349707	0.481551	0.819804	-0.338253	17	41919393		IGR	opensea
cg01480447	0.00222759	0.396702	0.734932	-0.33823	2	239194384	PER2	5'UTR	shelf
cg15943089	0.00112961	0.504654	0.842879	-0.338225	9	129893346	RALGPS1	Body	opensea
cg10365886	0.000862152	0.434793	0.773001	-0.338208	6	32063874	TNXB	Body	island
cg09616633	0.000957794	0.479894	0.818074	-0.33818	14	23836047	EFS	TSS1500	shore
cg21528927	0.00592267	0.380072	0.718246	-0.338174	12	308821	SLC6A12	Body	shelf
cg04678462	0.0015982	0.506599	0.844765	-0.338166	8	143560821	BAI1	Body	shore
cg18548470	0.00512148	0.34599	0.684142	-0.338152	17	39928611	JUP	5'UTR	opensea
cg13963233	0.00187362	0.237685	0.575828	-0.338143	17	32473840	ASIC2	Body	opensea
cg08823065	0.00236635	0.496043	0.834167	-0.338123	17	26345670		IGR	opensea
cg13315147	0.00377625	0.108508	0.446615	-0.338107	10	135341528	CYP2E1	Body	island
cg07023332	0.00116235	0.331106	0.669209	-0.338103	18	53089892	TCF4	TSS200	opensea
cg04087729	0.00278197	0.461655	0.799718	-0.338063	16	7566317	RBFOX1	Body	shore
cg08600456	0.0111825	0.399123	0.737147	-0.338024	8	81963035	PAG1	5'UTR	opensea
cg04471919	0.00249872	0.327869	0.665889	-0.33802	7	21584483	DNAH11	Body	shore
cg18208522	0.00787499	0.42013	0.7581	-0.33797	2	217522258	IGFBP2	Body	opensea
cg19513207	0.00604406	0.429347	0.767292	-0.337945	3	142666476		IGR	island
cg09967715	0.00266865	0.320858	0.658798	-0.337941	14	90958134		IGR	opensea
cg16201940	0.0131246	0.512768	0.850678	-0.33791	5	178565937	ADAMTS2	Body	shore
cg00684347	0.00558565	0.458162	0.796071	-0.337909	2	33162953	LOC100271832	Body	opensea
cg22433862	0.00493902	0.524396	0.862304	-0.337908	1	28013341		IGR	opensea
cg18932078	0.0126429	0.505433	0.843336	-0.337903	1	2524107	MMEL1	Body	shelf
cg02498334	0.00821478	0.491417	0.829317	-0.3379	2	95961639	KCNIP3	TSS1500	opensea
cg04714578	0.000127966	0.489148	0.827027	-0.337879	9	133927519	LAMC3	Body	opensea
cg06399905	0.000176483	0.503646	0.841501	-0.337855	4	80604140		IGR	opensea
cg23643927	0.0245275	0.542811	0.880637	-0.337826	3	197241273	BDH1	ExonBnd	opensea
cg16522000	0.00231638	0.471091	0.808915	-0.337824	12	121058732		IGR	opensea
cg27393704	0.00499404	0.518544	0.856367	-0.337824	7	73245566	CLDN4	1stExon	island
cg13374297	0.00550589	0.300233	0.638043	-0.337809	20	52138135		IGR	opensea
cg20636248	0.0427888	0.219018	0.556785	-0.337767	10	121439845		IGR	opensea
cg19968717	0.00134679	0.35223	0.689991	-0.337761	5	41194114	C6	Body	opensea
cg11322275	0.0130618	0.427888	0.765639	-0.33775	11	120172699	POU2F3	Body	opensea
cg06565975	0.00240028	0.285111	0.622844	-0.337733	8	143823917	SLURP1	TSS200	shelf
[truncated: 82,430 more rows]
