# Supplementary material for: LINE-1 hypomethylation is associated with poor outcomes in locoregionally advanced oropharyngeal cancer
Source: Clin Epigenetics. 2022 Dec 12;14:171. doi: 10.1186/s13148-022-01386-5 (PMC9743592; doi:10.1186/s13148-022-01386-5)
Supplement: Supplementary file 4 — Additional file 4: Table S4. List of differentially expressed genes correlated with differentially methylated CpGs in promoter region identified comparing relapsed versus not relapsed patients [file 13148_2022_1386_MOESM4_ESM.xlsx]

## Sheet: Foglio1
Supplementary Table 4. List of differentially expressed genes correlated with differentially methylated CpGs in promoter region identified comparing Relapsed vs Not Relapsed patients.
Gene	Fold-Change (Relapsed vs Not Relapsed)	padj RNASeq	CpG	p-value Methylation	Relapsed_AVG_signal	Not_Relapsed_AVG_signal	deltaBeta	CHR	MAPINFO	Gene	feature	cgi
A3GALT2	192.781	0.0107037	cg20648539	0.00289882	0.643546	0.839318	-0.195771	1	33787072	A3GALT2	TSS1500	opensea
A3GALT2	192.781	0.0107037	cg01951142	0.0023342	0.595019	0.788806	-0.193786	1	33787084	A3GALT2	TSS1500	opensea
CAPN11	166.57	0.0452977	cg00197173	0.0227539	0.474765	0.644661	-0.169896	6	44125647	CAPN11	TSS1500	opensea
CSMD3	99.3919	0.00941117	cg04955876	0.0381257	0.45728	0.685934	-0.228655	8	114390826	CSMD3	TSS1500	opensea
CSMD3	99.3919	0.00941117	cg27644795	0.0108287	0.333343	0.530384	-0.197041	8	114390744	CSMD3	TSS1500	opensea
FLG2	62.2078	0.0107037	cg17980423	0.047482	0.624614	0.821502	-0.196888	1	152332485	FLG2	TSS200	opensea
GNG4	310.783	0.00129865	cg22531801	0.00782536	0.24868	0.505084	-0.256404	1	235806070	GNG4	5'UTR	shore
GNG4	310.783	0.00129865	cg14011070	0.00489363	0.557413	0.748011	-0.190598	1	235811811	GNG4	5'UTR	shore
IGFN1	14.6535	0.00533575	cg00583535	0.0243019	0.262163	0.429427	-0.167263	1	201159906	IGFN1	TSS200	opensea
LGR6	11.356	0.0442818	cg17830682	0.000738565	0.424969	0.7091	-0.284131	1	202182642	LGR6	TSS1500	shore
LRP1B	122.264	0.00175561	cg25429092	0.0141595	0.281355	0.546887	-0.265532	2	142889683	LRP1B	TSS1500	shore
LRP1B	122.264	0.00175561	cg15015823	0.0210846	0.371986	0.576422	-0.204436	2	142889514	LRP1B	TSS1500	shore
LRP1B	122.264	0.00175561	cg00603435	0.00965486	0.391125	0.547704	-0.156579	2	142889367	LRP1B	TSS200	shore
MUC6	2522.17	8.86062e-13	cg22685816	0.000432805	0.273379	0.687989	-0.41461	11	1036679	MUC6	1stExon	island
MUC6	2522.17	8.86062e-13	cg07608370	0.00313888	0.345738	0.72271	-0.376973	11	1036865	MUC6	TSS200	shore
MUC6	2522.17	8.86062e-13	cg05852477	0.00564866	0.475592	0.708844	-0.233253	11	1037640	MUC6	TSS1500	shore
MUC6	2522.17	8.86062e-13	cg25053386	0.0014098	0.211716	0.444552	-0.232836	11	1036754	MUC6	TSS200	island
MUC6	2522.17	8.86062e-13	cg05997730	0.00776929	0.394962	0.616226	-0.221264	11	1036727	MUC6	TSS200	island
MUC6	2522.17	8.86062e-13	cg18552858	0.0254879	0.625027	0.840799	-0.215772	11	1038003	MUC6	TSS1500	shore
MUC6	2522.17	8.86062e-13	cg24404533	0.00168039	0.307832	0.5081	-0.200267	11	1036766	MUC6	TSS200	island
MUC6	2522.17	8.86062e-13	cg16688368	0.00767234	0.642034	0.796043	-0.154008	11	1037803	MUC6	TSS1500	shore
NRXN1	148.091	0.0353622	cg05495351	0.0472417	0.0987394	0.258831	-0.160091	2	51259693	NRXN1	TSS200	opensea
OTOG	48.4132	0.00391234	cg09796569	0.0188177	0.305905	0.495617	-0.189712	11	17568712	OTOG	TSS1500	shelf
PIK3C2G	239.5	5.11253e-05	cg17881542	0.00788595	0.547885	0.844779	-0.296894	12	18415070	PIK3C2G	5'UTR	opensea
PIK3C2G	239.5	5.11253e-05	cg16260786	0.0184915	0.429735	0.676237	-0.246502	12	18414451	PIK3C2G	TSS200	opensea
PIK3C2G	239.5	5.11253e-05	cg02620935	0.00917466	0.299505	0.485576	-0.186071	12	18429024	PIK3C2G	5'UTR	opensea
PIK3C2G	239.5	5.11253e-05	cg20944970	0.00751718	0.225662	0.390982	-0.16532	12	18414195	PIK3C2G	TSS1500	opensea
PROX1	15.5583	0.0291165	cg06716519	0.0110638	0.514709	0.770237	-0.255528	1	214168416	PROX1	5'UTR	opensea
PROX1	15.5583	0.0291165	cg18761639	0.0191389	0.447833	0.6457	-0.197868	1	214168432	PROX1	5'UTR	opensea
SCN1A	78.256	0.00502176	cg01638243	0.00965047	0.244729	0.409468	-0.164739	2	167006234	SCN1A	TSS1500	opensea
SH3GL3	30.9452	0.0111217	cg05589607	0.00102624	0.251568	0.585226	-0.333658	15	84228675	SH3GL3	5'UTR	opensea
SH3GL3	30.9452	0.0111217	cg07736457	0.0188423	0.492609	0.71012	-0.217511	15	84131014	SH3GL3	5'UTR	opensea
SH3GL3	30.9452	0.0111217	cg20285797	0.0102646	0.537227	0.726082	-0.188855	15	84159016	SH3GL3	5'UTR	opensea
SLC10A5	6.20614	0.0363614	cg24617176	0.00758814	0.330428	0.558042	-0.227614	8	82607760	SLC10A5	TSS1500	opensea
SNORD114-31	164.464	0.0121551	cg22676541	0.00137023	0.472324	0.722745	-0.250421	14	101459539	SNORD114-31	TSS200	opensea
SNORD114-31	164.464	0.0121551	cg18646828	0.00745694	0.413594	0.658717	-0.245123	14	101459547	SNORD114-31	TSS200	opensea
STXBP5L	472.741	0.0019832	cg00193200	0.0264889	0.20959	0.37686	-0.16727	3	120626653	STXBP5L	TSS1500	shore
TBX5	168.112	0.000626234	cg16315058	0.0471434	0.14467	0.301241	-0.156571	12	114843807	TBX5	1stExon	shore
TTYH1	87.1154	0.0382531	cg02204688	0.0122227	0.35885	0.602362	-0.243512	19	54926200	TTYH1	TSS1500	shore
